# Supplementary material for: Microarray Analysis of Rat Sensory Ganglia after Local Inflammation Implicates Novel Cytokines in Pain
Source: PLoS One. 2012 Jul 16;7(7):e40779. doi: 10.1371/journal.pone.0040779 (PMC3397953; doi:10.1371/journal.pone.0040779)
Supplement: Table S1 — List of all genes regulated at least 1.5-fold by DRG inflammation, with comparison to the studies listed in Table 4 . (XLSX) [file pone.0040779.s001.xlsx]

## Sheet: supplemental Table 1 1.5 fold 
Strong et al., Microarray analysis of DRG inflammation
Supplemental Table 1 All genes regulated >1.5 fold
gene symbol	Transcripts Cluster Id	Fold change([LID] vs [normal])	Regulation([LID] vs [normal])	entrez gene	gene description	homologene ID	mouse homolog entrez gene	in top 2 GO categories (immune response) ?	# times was gene observed to be regulated in studies from Table 2	# of studies that examined this gene?	percentage of studies reporting this gene regulated	Observed in meta-analysis of LaCroix-Fralish et al. 2011?
Fcnb	7237232	6.87004	up	114091	ficolin B	1518	14134	yes	0	6	0	no
C3	7371642	6.82374	up	24232	complement component 3	68031	12266	no	6	16	0.375	yes
Lbp	7234696	6.06852	up	29469	lipopolysaccharide binding protein	3055	16803	yes	1	16	0.0625	no
Lilrb4	7047977	5.57588	up	292594	leukocyte immunoglobulin-like receptor, subfamily B, member 4	86756	14728	no	1	9	0.111111	no
Cxcl11	7116931	5.52265	up	305236	chemokine (C-X-C motif) ligand 11	3944	56066	yes	0	10	0	no
Fcgr2b	7113930	5.07082	up	289211	Fc receptor, IgG, low affinity IIb	2974	14130	no	4	16	0.25	yes
Il1rn	7225120	4.21414	up	60582	interleukin 1 receptor antagonist	11163	16181	yes	0	16	0	no
Cxcl14	7155361	4.02979	up	306748	chemokine (C-X-C motif) ligand 14	3592	57266	no	4	16	0.25	no
Cxcl13	7123570	4.02151	up	498335	chemokine (C-X-C motif) ligand 13	48431	55985	yes	5	16	0.3125	yes
Sectm1b	7085260	3.88639	up	287884	secreted and transmembrane 1B	48157	58210	yes	2	10	0.2	no
Gbp2	7200128	3.79653	up	171164	guanylate nucleotide binding protein 2	86912	14469	no	3	16	0.1875	no
Ifi47	7067089	3.60137	up	246208	interferon gamma inducible protein 47	49169	15953	yes	0	6	0	no
A2m	7258100	3.56381	up	24153	alpha-2-macroglobulin	37248	232345	yes	5	15	0.333333	no
Cxcl9	7116938	3.54441	up	246759	chemokine (C-X-C motif) ligand 9	1813	17329	yes	0	11	0	no
Cxcl10	7116933	3.54095	up	245920	chemokine (C-X-C motif) ligand 10	1203	15945	yes	4	16	0.25	no
MGC108823	7170909	3.40274	up	307414	similar to interferon-inducible GTPase	86733	#N/A	no	0	9	0	no
Cybb	7379801	3.38001	up	66021	cytochrome b-245, beta polypeptide	68054	13058	no	2	16	0.125	no
Ly6c	7328963	3.35441	up	56778	Ly6-C antigen	117986	#N/A	no	0	14	0	no
Chi3l1	7105238	3.29787	up	89824	chitinase 3-like 1	55569	12654	no	2	11	0.181818	no
Klrk1	7270067	3.28827	up	24934	killer cell lectin-like receptor subfamily K, member 1	7209	27007	yes	0	16	0	no
Ucn2	7340507	3.01008	up	170896	urocortin 2	50048	171530	no	1	6	0.166667	no
Ccr5	7341825	2.9611	up	117029	chemokine (C-C motif) receptor 5	37325	12774	yes	0	16	0	no
Mmp9	7235378	2.85999	up	81687	matrix metallopeptidase 9	3659	17395	no	1	16	0.0625	no
Clec4e	7269385	2.85817	up	450223	C-type lectin domain family 4, member e	22809	56619	yes	0	2	0	no
Lyz	7325371	2.81884	up	25211	lysozyme	124183	17105	no	5	16	0.3125	yes
Mpeg1	7039850	2.72041	up	64552	macrophage expressed gene 1	11216	17476	no	0	7	0	no
MGC105649	7231958	2.6035	up	302884	hypothetical LOC302884	41867	433470	no	0	10	0	no
Reg3b	7255171	2.59897	up	24618	regenerating islet-derived 3 beta	105260	18489	yes	10	16	0.625	yes
Ctss	7196987	2.56885	up	50654	cathepsin S	20867	13040	no	8	16	0.5	yes
Serpine1	7101220	2.54671	up	24617	serine (or cysteine) peptidase inhibitor, clade E, member 1	68070	18787	yes	3	16	0.1875	no
Dmbt1	7037488	2.50146	up	170568	deleted in malignant brain tumors 1	68990	12945	no	0	16	0	no
Cd38	7126637	2.4978	up	25668	CD38 antigen	1345	12494	no	0	16	0	no
Gfap	7083059	2.49163	up	24387	glial fibrillary acidic protein	1554	14580	no	11	16	0.6875	yes
Ptprc	7111701	2.47212	up	24699	protein tyrosine phosphatase, receptor type, C	2126	19264	yes	2	16	0.125	no
Scgb1a1	7060224	2.46677	up	25575	secretoglobin, family 1A, member 1 (uteroglobin)	2518	22287	yes	0	16	0	no
Reg3g	7266324	2.46064	up	24620	regenerating islet-derived 3 gamma	105653	19695	yes	0	16	0	no
Itgam	7037213	2.44251	up	25021	integrin alpha M	526	16409	no	0	16	0	no
C1qa	7292172	2.42767	up	298566	complement component 1, q subcomponent, alpha polypeptide	7249	12259	yes	2	11	0.181818	no
Cp	7192307	2.3885	up	24268	ceruloplasmin	75	12870	no	3	16	0.1875	no
Cd74	7170979	2.38371	up	25599	CD74 antigen (invariant polypeptide of major histocompatibility complex, class II antigen-associated)	3209	16149	yes	8	16	0.5	yes
Clec4a3	7258227	2.36368	up	362431	C-type lectin domain family 4, member a3	9413	73149	no	1	10	0.1	no
LOC100363776	7234426	2.30577	up	100363776	RNA-binding region containing protein 2-like	x	x	no	0	0	-	no
Mmp12	7332657	2.27581	up	117033	matrix metallopeptidase 12	20547	17381	no	0	16	0	no
Fcgr3a	7107717	2.2704	up	304966	Fc fragment of IgG, low affinity IIIa, receptor	477	246256	yes	2	10	0.2	no
Irf8	7181678	2.25598	up	292060	interferon regulatory factor 8	1629	15900	yes	2	16	0.125	no
Npy	7253591	2.25394	up	24604	neuropeptide Y	697	109648	no	13	16	0.8125	yes
Reg3a	7255177	2.24808	up	171162	regenerating islet-derived 3 alpha	105704	19694	yes	3	16	0.1875	no
Nkg7	7031071	2.24144	up	171062	natural killer cell group 7 sequence	4092	72310	no	0	10	0	no
Tyrobp	7030451	2.23064	up	361537	Tyro protein tyrosine kinase binding protein	7986	22177	no	0	11	0	no
C1s	7269448	2.23046	up	192262	complement component 1, s subcomponent	1314	50908	yes	6	14	0.428571	yes
Selp	7107195	2.19285	up	25651	selectin, platelet	2260	20344	yes	1	16	0.0625	no
Il18bp	7055111	2.19011	up	84388	interleukin 18 binding protein	7781	16068	yes	0	11	0	no
Sell	7107185	2.18252	up	29259	selectin, lymphocyte	539	20343	no	0	16	0	no
Slfn8	7080663	2.16972	up	303378	schlafen 8	45432	276950	no	1	6	0.166667	no
Irf1	7067595	2.16589	up	24508	interferon regulatory factor 1	1658	16362	no	2	16	0.125	no
Olr1	7270053	2.1394	up	140914	oxidized low density lipoprotein (lectin-like) receptor 1	1910	108078	yes	0	16	0	no
Irgm	7076940	2.13189	up	303090	immunity-related GTPase family, M	78363	15944	yes	0	11	0	no
Gpnmb	7253531	2.09569	up	113955	glycoprotein (transmembrane) nmb	1880	93695	no	1	10	0.1	no
LOC24906	7067944	2.07682	up	24906	RoBo-1	83331	624860	no	0	14	0	no
Slpi	7247744	2.06329	up	84386	secretory leukocyte peptidase inhibitor	115642	#N/A	no	3	9	0.333333	no
Stat1	7362008	2.05843	up	25124	signal transducer and activator of transcription 1	21428	20846	no	0	11	0	no
Ncf1	7097623	2.04789	up	114553	neutrophil cytosolic factor 1	30964	17969	no	0	7	0	no
Fn1	7363541	2.04715	up	25661	fibronectin 1	1533	14268	yes	5	16	0.3125	no
Vcan	7202072	2.04663	up	114122	versican	3228	13003	no	2	16	0.125	no
Ifitm3	7058701	2.03756	up	361673	interferon induced transmembrane protein 3	113761	66141	no	6	16	0.375	yes
Psmb8	7220914	1.99901	up	24968	proteasome (prosome, macropain) subunit, beta type 8 (large multifunctional peptidase 7)	56499	16913	yes	3	16	0.1875	no
Fgr	7291759	1.99616	up	79113		3842	14191	yes	0	16	0	no
Bcl2a1	7338964	1.9956	up	170929	B-cell leukemia/lymphoma 2 related protein A1	2988	12044	no	1	9	0.111111	no
Pla1a	7088484	1.98688	up	85311	phospholipase A1 member A	9294	85031	no	0	15	0	no
Emp1	7259141	1.98581	up	25314	epithelial membrane protein 1	1088	13730	no	2	16	0.125	no
Csf2rb	7318578	1.97561	up	171081	colony stimulating factor 2 receptor, beta, low-affinity (granulocyte-macrophage)	339	12983	no	1	16	0.0625	no
Rac2	7329599	1.96898	up	366957	RAS-related C3 botulinum substrate 2	55699	19354	no	3	11	0.272727	no
Emr1	7369034	1.96534	up	316137	EGF-like module containing, mucin-like, hormone receptor-like sequence 1	1493	13733	no	1	7	0.142857	no
C1qb	7292162	1.96489	up	29687	complement component 1, q subcomponent, beta polypeptide	418	12260	yes	9	16	0.5625	yes
Edn1	7163221	1.96029	up	24323	endothelin 1	1476	13614	no	0	16	0	no
Tgm2	7247301	1.94829	up	56083	transglutaminase 2, C polypeptide	3391	21817	yes	1	11	0.0909091	no
Glipr1	7324926	1.94055	up	299783	GLI pathogenesis-related 1 (glioma)	21357	73690	no	2	11	0.181818	no
Cd14	7174592	1.93936	up	60350	CD14 antigen	493	12475	yes	1	16	0.0625	no
Des	7356230	1.92314	up	64362	desmin	56469	13346	no	0	16	0	no
Cfh	7111837	1.89551	up	155012	complement component factor H	20086	12628	yes	2	9	0.222222	no
Xdh	7295338	1.89217	up	497811	xanthine dehydrogenase	324	22436	no	1	16	0.0625	no
Apobec1	7269342	1.86916	up	25383	apolipoprotein B editing complex 1	1243	11810	yes	2	16	0.125	no
Slfn3	7070419	1.86216	up	114247	schlafen 3	83283	20557	no	0	6	0	no
Cd37	7050932	1.85127	up	29185	CD37 antigen	20422	12493	yes	1	16	0.0625	no
Pla2g4a	7112171	1.84923	up	24653	phospholipase A2, group IVA (cytosolic, calcium-dependent)	32059	18783	yes	0	16	0	no
Cd97	7179948	1.84143	up	361383	CD97 antigen	8050	26364	no	0	11	0	no
Fgf2	7193215	1.83725	up	54250	fibroblast growth factor 2	1521	14173	no	2	16	0.125	no
Ptafr	7291785	1.83548	up	58949	platelet-activating factor receptor	20260	19204	yes	0	16	0	no
Mgp	7270585	1.82831	up	25333	matrix Gla protein	693	17313	no	4	16	0.25	no
Tbxas1	7252745	1.82344	up	24886	thromboxane A synthase 1, platelet	55549	21391	no	0	16	0	no
Slc6a6	7256210	1.80764	up	29464	solute carrier family 6 (neurotransmitter transporter, taurine), member 6	2291	21366	no	1	16	0.0625	no
Slc26a2	7176282	1.80174	up	117267	solute carrier family 26 (sulfate transporter), member 2	73876	13521	no	0	16	0	no
Igsf6	7056819	1.78934	up	171064	immunoglobulin superfamily, member 6	36189	80719	no	0	15	0	no
Cxcl16	7079368	1.78721	up	497942	chemokine (C-X-C motif) ligand 16	49694	66102	yes	2	10	0.2	no
Slc15a3	7039734	1.78611	up	246239	solute carrier family 15, member 3	69222	65221	no	0	10	0	no
Il2rg	7382432	1.78399	up	140924	interleukin 2 receptor, gamma chain	172	16186	yes	1	11	0.0909091	no
Slc28a2	7244077	1.78036	up	60423	solute carrier family 28 (sodium-coupled nucleoside transporter), member 2	20891	269346	no	0	14	0	no
Ccl6	7080742	1.76583	up	287910	chemokine (C-C motif) ligand 6	22507	20305	yes	1	11	0.0909091	no
Rpl3	7329909	1.75932	up	300079	ribosomal protein L3	747	27367	no	0	16	0	no
Vgf	7097412	1.75549	up	29461	VGF nerve growth factor inducible	2536	381677	no	11	15	0.733333	yes
Atf3	7115455	1.75228	up	25389	activating transcription factor 3	1265	11910	no	11	16	0.6875	yes
Entpd1	7041900	1.74154	up	64519	ectonucleoside triphosphate diphosphohydrolase 1	20423	12495	no	0	16	0	no
Clec4a1	7258220	1.73026	up	362430	C-type lectin domain family 4, member a1	72399	269799	no	0	5	0	no
Ifi204	7114305	1.72952	up	304988	interferon activated gene 204	74438	15951	no	1	11	0.0909091	no
C3ar1	7269365	1.72843	up	84007	complement component 3a receptor 1	2992	12267	yes	0	16	0	no
Sla	7328477	1.72604	up	338477	src-like adaptor	36206	20491	no	0	7	0	no
C1qc	7292165	1.72344	up	362634	complement component 1, q subcomponent, C chain	32020	12262	yes	5	16	0.3125	yes
Serpina3n	7301301	1.71361	up	24795	serine (or cysteine) peptidase inhibitor, clade A, member 3N	111129	20716	yes	6	16	0.375	no
Tnfrsf1b	7292877	1.70876	up	156767	tumor necrosis factor receptor superfamily, member 1b	829	21938	yes	0	16	0	no
Anpep	7053383	1.69691	up	81641	alanyl (membrane) aminopeptidase	68163	16790	no	1	16	0.0625	no
P2ry6	7055029	1.69473	up	117264	pyrimidinergic receptor P2Y, G-protein coupled, 6	14289	233571	no	3	15	0.2	no
Tnfrsf14	7293664	1.68512	up	366518	tumor necrosis factor receptor superfamily, member 14 (herpesvirus entry mediator)	2833	230979	no	0	10	0	no
Lyn	7272306	1.68249	up	81515	Yamaguchi sarcoma viral (v-yes-1) oncogene homolog	55649	17096	yes	2	14	0.142857	no
Sema4a	7210651	1.68169	up	310630	sema domain, immunoglobulin domain (Ig), transmembrane domain (TM) and short cytoplasmic domain, (semaphorin) 4A	8425	20351	no	1	11	0.0909091	no
Laptm5	7280018	1.67787	up	89783	lysosomal-associated protein transmembrane 5	4922	16792	no	1	11	0.0909091	no
Olr1585_predicted	7108011	1.67697	up	406005	olfactory receptor 1585 (predicted)	81604	258711	no	0	0	-	no
Serping1	7241130	1.67492	up	295703	serine (or cysteine) peptidase inhibitor, clade G, member 1	44	12258	yes	2	16	0.125	no
Nos2	7069999	1.67313	up	24599	nitric oxide synthase 2, inducible	55473	18126	yes	0	16	0	no
Pla2g2a	7280950	1.66455	up	29692	phospholipase A2, group IIA (platelets, synovial fluid)	254	18780	no	1	16	0.0625	no
Clec4a2	7258232	1.65996	up	297584	dendritic cell inhibitory receptor 2	x	474145	no	0	0	-	no
Olr63	7055209	1.65797	up	365323	olfactory receptor 63	17503	259097	no	0	1	0	no
Isg20l2	7195998	1.64829	up	361977	interferon stimulated exonuclease gene 20-like 2	12814	229504	no	0	6	0	no
Hcls1	7093741	1.64521	up	288077	hematopoietic cell specific Lyn substrate 1	38034	15163	no	0	11	0	no
Fbn1	7244261	1.63801	up	83727	fibrillin 1	30958	14118	no	0	11	0	no
F11r	7107804	1.63602	up	116479	F11 receptor	14255	16456	no	0	11	0	no
Sfpi1	7229922	1.63516	up	366126	SFFV proviral integration 1	2346	20375	no	0	2	0	no
Enpp3	7025761	1.63483	up	54410	ectonucleotide pyrophosphatase/phosphodiesterase 3	3683	209558	yes	1	15	0.0666667	no
Cyp1b1	7302739	1.62385	up	25426	cytochrome P450, family 1, subfamily b, polypeptide 1	68035	13078	no	6	16	0.375	no
Anxa3	7123445	1.60416	up	25291	annexin A3	68445	11745	yes	1	16	0.0625	yes
Lox	7175718	1.59315	up	24914	lysyl oxidase	1741	16948	no	3	15	0.2	no
Lcp2	7066185	1.58513	up	155918	lymphocyte cytosolic protein 2	4065	16822	no	0	16	0	no
Pycard	7057636	1.58221	up	282817	PYD and CARD domain containing	8307	66824	yes	2	10	0.2	no
Phyhd1	7225980	1.58065	up	296621	phytanoyl-CoA dioxygenase domain containing 1	14939	227696	no	0	10	0	no
P2ry13	7208990	1.57618	up	310444	purinergic receptor P2Y, G-protein coupled, 13	12543	74191	no	0	1	0	no
Selplg	7099037	1.57175	up	363930	selectin, platelet (p-selectin) ligand	2261	20345	no	0	2	0	no
Tgfbr1	7274897	1.57112	up	29591	transforming growth factor, beta receptor 1	3177	21812	no	1	16	0.0625	no
Ciita	7074519	1.56557	up	85483	class II transactivator	207	12265	yes	0	7	0	no
Icam1	7333460	1.56502	up	25464	intercellular adhesion molecule 1	168	15894	yes	2	16	0.125	no
Mgl1	7069201	1.56499	up	64195	macrophage galactose N-acetyl-galactosamine specific lectin 1	7836	216864	no	6	15	0.4	no
Slco2a1	7339851	1.56493	up	24546	solute carrier organic anion transporter family, member 2a1	38077	24059	no	1	15	0.0666667	no
Rdh10	7282521	1.55877	up	353252	retinol dehydrogenase 10 (all-trans)	14061	98711	no	2	15	0.133333	no
Ace	7072772	1.54697	up	24310	angiotensin I converting enzyme (peptidyl-dipeptidase A) 1	37351	11421	yes	0	16	0	no
Scin	7305966	1.54068	up	298975	scinderin	36296	20259	no	0	7	0	no
Vav1	7369033	1.53912	up	25156	vav 1 oncogene	3961	22324	no	1	16	0.0625	no
Cmklr1	7099083	1.53689	up	60669	chemokine-like receptor 1	3004	14747	no	0	16	0	no
Bst2	7149693	1.53064	up	378947	bone marrow stromal cell antigen 2	48277	69550	no	0	6	0	no
Lgi4	7030562	1.52946	up	361549	leucine-rich repeat LGI family, member 4	16408	243914	no	1	11	0.0909091	no
Skap2	7264776	1.52871	up	155183	src family associated phosphoprotein 2	2919	54353	no	2	11	0.181818	no
Casp1	7332565	1.52738	up	25166	caspase 1	7653	12362	yes	0	16	0	no
Tgfb1	7029840	1.52144	up	59086	transforming growth factor, beta 1	540	21803	yes	2	16	0.125	no
Cldn4	7097535	1.51968	up	304407	claudin 4	1000	12740	no	1	11	0.0909091	no
Epsti1	7133630	1.51484	up	498547	epithelial stromal interaction 1 (breast)	12630	108670	no	0	6	0	no
Gda	7061051	1.50798	up	83585	guanine deaminase	3171	14544	no	1	15	0.0666667	no
Samsn1	7090671	1.50541	up	170637	SAM domain, SH3 domain and nuclear localization signals, 1	11148	67742	no	0	6	0	no
Btg1	7314113	1.50227	up	29618	B-cell translocation gene 1, anti-proliferative	37521	12226	no	6	15	0.4	no
Tlr2	7210192	1.50097	up	310553	toll-like receptor 2	20695	24088	yes	0	6	0	no
Scrg1	7150805	2.85353	down	64458	scrapie responsive gene 1	5269	20284	no	0	11	0	no
Bcl2	7109814	2.70739	down	24224	B-cell leukemia/lymphoma 2	527	12043	yes	0	16	0	no
Ppif	7142783	2.47172	down	282819	peptidylprolyl isomerase F (cyclophilin F)	38696	105675	no	0	16	0	no
Prps1	7298409	2.3553	down	29562	phosphoribosyl pyrophosphate synthetase 1	68275	19139	no	1	16	0.0625	no
Mrgpre	7059148	2.29784	down	404660	MAS-related GPR, member E	18469	244238	no	0	1	0	no
Rab9	7374629	2.06121	down	84589	RAB9, member RAS oncogene family	20900	56382	no	0	6	0	no
Extl3	7139197	2.04537	down	56819	exostoses (multiple)-like 3	1103	54616	no	0	7	0	no
Kcnip3	7244553	2.02603	down	65199	Kv channel interacting protein 3, calsenilin	8382	56461	no	1	10	0.1	no
Gjb6	7138537	1.96613	down	84403	gap junction membrane channel protein beta 6	4936	14623	no	1	11	0.0909091	no
Vtn	7069952	1.91606	down	29169	vitronectin	532	22370	no	0	16	0	no
RGD1305178	7237519	1.84788	down	311855	similar to Hypothetical protein MGC11690	x	x	no	0	9	0	no
Chfr	7103368	1.84517	down	288734	checkpoint with forkhead and ring finger domains	10078	231600	no	0	11	0	no
Omd	7162605	1.78768	down	83717	osteomodulin	3677	27047	no	1	16	0.0625	no
RGD1307736	7098915	1.77669	down	304543	similar to Hypothetical protein KIAA0152	8823	109154	no	0	11	0	no
Dusp12	7113905	1.76949	down	64014	dual specificity phosphatase 12	5238	80915	no	0	7	0	no
Elovl6	7199114	1.7306	down	171402	ELOVL family member 6, elongation of long chain fatty acids (yeast)	11456	170439	no	0	11	0	no
Rgs19	7249028	1.72478	down	59293	regulator of G-protein signaling 19	23320	56470	no	0	16	0	no
Omg	7080213	1.72319	down	450224	oligodendrocyte-myelin glycoprotein	36099	18377	no	0	10	0	no
Folh1	7053984	1.7225	down	85309	folate hydrolase	55826	53320	no	1	16	0.0625	no
Cib2	7345884	1.71746	down	300719	calcium and integrin binding family member 2	4653	56506	no	0	7	0	no
RGD1309459	7065120	1.70003	down	360477	similar to RIKEN cDNA 3930401K13	12525	74022	no	0	11	0	no
Igf2	7058955	1.68334	down	24483	insulin-like growth factor 2	510	16002	no	3	16	0.1875	no
Ppargc1a	7119257	1.67367	down	83516	peroxisome proliferative activated receptor, gamma, coactivator 1 alpha	7485	19017	no	0	11	0	no
Chn1	7240299	1.66531	down	84030	chimerin (chimaerin) 1	122242	108699	no	0	15	0	no
Phlda1	7314872	1.66453	down	29380	pleckstrin homology-like domain, family A, member 1	7203	21664	no	2	11	0.181818	no
Cd99l2	7130030	1.66066	down	171485	Cd99 antigen-like 2	87079	171486	no	1	10	0.1	no
Mecp2	7385086	1.66019	down	29386	methyl CpG binding protein 2	3657	17257	yes	0	16	0	no
Wbp2	7084525	1.6442	down	192645	WW domain binding protein 2	32160	22378	no	1	11	0.0909091	no
Psat1	7060776	1.6373	down	293820	phosphoserine aminotransferase 1	6973	107272	no	3	16	0.1875	no
Park2	7046449	1.63226	down	56816	parkin	3355	50873	no	0	7	0	no
Rabl2a	7330799	1.62489	down	362987	RAB, member of RAS oncogene family-like 2A	90913	68708	no	0	10	0	no
Psmd9	7098244	1.62267	down	161475	proteasome (prosome, macropain) 26S subunit, non-ATPase, 9	2106	67151	no	0	11	0	no
Baalc	7316354	1.62114	down	140720	brain and acute leukemia, cytoplasmic	11732	118452	no	1	10	0.1	no
RragB	7380548	1.61827	down	117043	Ras-related GTP binding B	48396	245670	no	1	14	0.0714286	no
Gfra2	7133219	1.61188	down	25136	glial cell line derived neurotrophic factor family receptor alpha 2	1145	14586	no	4	16	0.25	no
Gng7	7312373	1.60902	down	58979	guanine nucleotide binding protein (G protein), gamma 7	31293	14708	yes	0	15	0	no
Sult1a1	7057289	1.60689	down	83783	sulfotransferase family 1A, phenol-preferring, member 1	68152	20887	no	1	16	0.0625	no
Kcnd2	7251572	1.60285	down	65180	potassium voltage gated channel, Shal-related family, member 2	40828	16508	no	0	16	0	no
P4ha3	7034556	1.59455	down	361612	procollagen-proline, 2-oxoglutarate 4-dioxygenase (proline 4-hydroxylase), alpha polypeptide III	27943	320452	no	0	10	0	no
Reep6	7322213	1.59219	down	362835	receptor accessory protein 6	76467	70335	no	0	11	0	no
Drd2	7335948	1.585	down	24318	dopamine receptor 2	22561	13489	no	2	16	0.125	no
Neu1	7220658	1.57103	down	24591	neuraminidase 1	375	18010	no	0	7	0	no
Pdgfa	7097005	1.56929	down	25266	platelet derived growth factor, alpha	32055	18590	no	0	16	0	no
Cbr1	7086934	1.56777	down	29224	carbonyl reductase 1	37524	12408	no	1	16	0.0625	no
Wipf3	7253966	1.56337	down	259242	WAS/WASL interacting protein family, member 3	113391	330319	no	3	15	0.2	no
Cmbl	7191507	1.55773	down	310201	carboxymethylenebutenolidase homolog (Pseudomonas)	100714	69574	no	1	11	0.0909091	no
Napepld	7249868	1.54793	down	296757	N-acyl phosphatidylethanolamine phospholipase D	7094	242864	no	0	1	0	no
Ero1l	7137113	1.54528	down	171562	ERO1-like (S. cerevisiae)	49392	50527	no	0	11	0	no
St8sia6	7167085	1.54336	down	291325	ST8 alpha-N-acetyl-neuraminide alpha-2,8-sialyltransferase 6	17112	241230	no	0	1	0	no
Slc17a5	7347831	1.54223	down	363103	solute carrier family 17 (anion/sugar transporter), member 5	56571	235504	no	0	10	0	no
Nme3	7065644	1.54005	down	85269	non-metastatic cells 3, protein expressed in	20562	79059	no	0	11	0	no
Slc16a6	7073202	1.53776	down	303772	solute carrier family 16 (monocarboxylic acid transporters), member 6	20984	104681	no	2	10	0.2	no
Bmp6	7163498	1.53513	down	25644	bone morphogenetic protein 6	1300	12161	no	0	16	0	no
Capn6	7374050	1.53345	down	83685	calpain 6	7252	12338	no	0	16	0	no
Ppp1r1a	7332324	1.52967	down	58977	protein phosphatase 1, regulatory (inhibitor) subunit 1A	4905	58200	no	4	16	0.25	no
Gabra4	7118216	1.52627	down	140675	gamma-aminobutyric acid (GABA-A) receptor, subunit alpha 4	631	14397	no	0	15	0	no
Pclo	7261126	1.51972	down	56768	piccolo (presynaptic cytomatrix protein)	69111	26875	yes	3	7	0.428571	no
Calb2	7185371	1.51895	down	117059	calbindin 2	1318	12308	no	3	16	0.1875	no
Sgcg	7138917	1.51712	down	305941	sarcoglycan, gamma (dystrophin-associated glycoprotein)	194	24053	no	0	11	0	no
Abhd1	7303954	1.51554	down	313917	abhydrolase domain containing 1	115638	57742	no	1	11	0.0909091	no
Cacng5	7083754	1.50969	down	140726	calcium channel, voltage-dependent, gamma subunit 5	15424	140723	no	0	6	0	no
Kcnc1	7031667	1.50885	down	25327	potassium voltage gated channel, Shaw-related subfamily, member 1	68134	16502	no	4	16	0.25	no
Hpdl	7290281	1.50848	down	313521	4-hydroxyphenylpyruvate dioxygenase-like	13109	242642	no	0	10	0	no
Hspb6	7030521	1.50402	down	192245	heat shock protein, alpha-crystallin-related, B6	36931	243912	no	0	15	0	no
Gabrg3	7051876	1.50078	down	79211	gamma-aminobutyric acid (GABA) A receptor, subunit gamma 3	22444	14407	no	0	16	0	no
