# Supplementary material for: Microarray Analysis of Rat Sensory Ganglia after Local Inflammation Implicates Novel Cytokines in Pain
Source: PLoS One. 2012 Jul 16;7(7):e40779. doi: 10.1371/journal.pone.0040779 (PMC3397953; doi:10.1371/journal.pone.0040779)
Supplement: Table S2 — List of all observed genes with fold-change and p values. (XLSX) [file pone.0040779.s002.xlsx]

## Sheet: supplemental Table 2 all genes 
Strong et al., Microarray analysis of DRG inflammation
	Supplemental Table 2 List of all observed core genes with fold-change
genes ymbol	Transcripts Cluster Id	Corrected p-value	raw p-value	regulation	Fold Change Absolute	entrez gene	gene description
LOC292449	7024628	0.948931	0.864577	down	1.01947	292449	similar to hypothetical protein
Katna1	7024721	0.734531	0.498076	up	1.03716	292464	katanin p60 (ATPase-containing) subunit A1
Fbxo30	7024951	0.350708	0.148053	up	1.05348	308283	F-box protein 30
Plagl1	7025049	0.0945878	0.0227537	down	1.11569	25157	pleiomorphic adenoma gene-like 1
Fuca2	7025097	0.37727	0.165067	down	1.07605	292485	fucosidase, alpha-L- 2, plasma
Hivep2	7025143	0.173089	0.0530913	down	1.05579	29721	human immunodeficiency virus type I enhancer binding protein 2
Cited2	7025269	0.00447501	0.000197745	down	1.34732	114490	Cbp/p300-interacting transactivator, with Glu/Asp-rich carboxy-terminal domain, 2
--	7025275	0.390644	0.175317	down	1.22461	--	--
Ifngr1	7025345	0.0646879	0.0132508	up	1.22334	116465	interferon gamma receptor 1
Il22ra2	7025354	0.555021	0.304662	up	1.05474	444986	interleukin 22 receptor, alpha 2
Ahi1	7025548	0.721316	0.483963	down	1.0154	308923	Abelson helper integration site 1
Hbs1l	7025575	0.0173747	0.0018153	up	1.08808	293408	Hbs1-like (S. cerevisiae)
Akap7	7025727	0.124219	0.0328743	down	1.2014	361458	A kinase (PRKA) anchor protein 7
Arg1	7025757	0.340817	0.141938	up	1.11619	29221	arginase 1, liver
Enpp3	7025761	0.00230635	6.72917e-05	up	1.63483	54410	ectonucleotide pyrophosphatase/phosphodiesterase 3
Enpp1	7025785	0.00756821	0.00048103	down	1.38007	85496	ectonucleotide pyrophosphatase/phosphodiesterase 1
Taar9	7025830	0.801455	0.586776	down	1.04549	319107	trace-amine-associated receptor 9
Taar8c	7025835	0.990044	0.962364	down	1.00689	319105	trace-amine-associated receptor 8c
Taar8b	7025840	0.286534	0.109688	up	1.13819	319106	trace-amine-associated receptor 8b
Taar7a|Taar7e	7025842	0.801104	0.58634	up	1.0369	294125 | 294133	trace-amine-associated receptor 7a | trace-amine-associated receptor 7e
Taar6	7025845	0.868922	0.706814	down	1.02995	294124	trace-amine-associated receptor 6
Trmt11	7026198	0.64476	0.397005	down	1.04095	378794	tRNA methyltransferase 11 homolog (S. cerevisiae)
Rnf146	7026262	0.466327	0.229268	down	1.04209	308051	ring finger protein 146
Sdha	7026297	0.835006	0.643945	down	1.01155	157074	succinate dehydrogenase complex, subunit A, flavoprotein (Fp)
Ahrr	7026321	0.773849	0.548721	down	1.03852	498999	aryl-hydrocarbon receptor repressor
Exoc3	7026326	0.952297	0.872046	up	1.00438	252881	exocyst complex component 3
Trip13	7026365	0.68657	0.440988	down	1.03011	292206	thyroid hormone receptor interactor 13
Slc6a18	7026418	0.827908	0.631455	down	1.03007	29323	solute carrier family 6 (neurotransmitter transporter), member 18
Ppp1r14c	7026536	0.293695	0.114147	down	1.05218	171010	protein phosphatase 1, regulatory (inhibitor) subunit 14c
Iyd	7026541	0.993986	0.978022	up	1.00171	308129	iodotyrosine deiodinase
Akap12	7026578	0.329642	0.135049	down	1.05714	83425	A kinase (PRKA) anchor protein (gravin) 12
RGD1305235	7026591	0.361819	0.154233	down	1.07127	292267	similar to RIKEN cDNA 1700052N19
Oprm1	7026698	0.0490418	0.0089712	down	1.24927	25601	opioid receptor, mu 1
Rbm16	7026749	0.0278668	0.00391632	down	1.11587	245926	RNA binding motif protein 16
Arid1b	7026855	0.00206718	5.06489e-05	down	1.12644	282546	AT rich interactive domain 1B (Swi1 like)
Synj2	7026892	0.572689	0.32108	up	1.02234	84018	synaptojanin 2
Acat2	7027017	0.00361442	0.000142651	down	1.44752	308100	acetyl-Coenzyme A acetyltransferase 2
Mas1	7027110	0.911712	0.791512	down	1.01747	25153	MAS1 oncogene
Igf2r	7027116	0.595325	0.34379	up	1.04118	25151	insulin-like growth factor 2 receptor
Slc22a1	7027120	0.823614	0.62469	up	1.03688	24904	solute carrier family 22 (organic cation transporter), member 1
Slc22a3	7027131	0.477739	0.239101	down	1.06468	29504	solute carrier family 22 (organic cation transporter), member 3
rCG_22919	7027755	0.560359	0.309012	down	1.04049	100125364	hypothetical protein LOC100125364
Tbp	7027807	0.258756	0.0939558	down	1.18198	117526	TATA box binding protein
Riok2	7027862	0.0768343	0.0168363	down	1.17621	308201	RIO kinase 2 (yeast)
V1re26	7027943	0.499373	0.256335	down	1.11988	494253
V1re25	7027949	0.526605	0.278424	up	1.03021	494237
V1re24	7027955	0.885675	0.73959	down	1.03605	494236
V1re2	7027964	0.662158	0.416133	down	1.08148	494231	vomeronasal 1 receptor, E2
V1re1	7027970	0.958695	0.887895	down	1.00976	494258	vomeronasal 1 receptor, E1
Ppp2r1a	7027984	0.178224	0.0552366	down	1.07032	117281	protein phosphatase 2 (formerly 2A), regulatory subunit A (PR 65), alpha isoform
V1rf6	7028007	0.612819	0.361622	up	1.10173	494298	vomeronasal 1 receptor, f6
V1rf1	7028012	0.544196	0.2952	up	1.04035	494225
V1rf3	7028016	0.801104	0.586377	down	1.04078	494229	vomeronasal 1 receptor, F3
Zfp52	7028072	0.942704	0.851897	down	1.00694	361487	zinc finger protein 52
LOC286984|LOC690758|LOC690716|Vom2r21	7028200	0.248688	0.0889678	down	1.03975	286984 | 690758 | 690716 | 100101439	putative pheromone receptor (Go-VN4) | similar to putative pheromone receptor (Go-VN5) | similar to putative pheromone receptor (Go-VN4) | vomeronasal 2 receptor 21
V1re19|V1re10|V1re18	7028253	0.832291	0.639433	down	1.01402	494297 | 494292 | 494299	vomeronasal V1r-type receptor V1re19 | vomeronasal 1 receptor, E10 | vomeronasal V1r-type receptor V1re18
V1re16|V1re15	7028255	0.740296	0.504047	down	1.00841	494308 | 494311	vomeronasal 1 receptor, e16 | vomeronasal 1 receptor, e15
V1re10	7028258	0.845395	0.660043	down	1.01252	494292	vomeronasal 1 receptor, E10
V1re17|V1re15|V1re16	7028261	0.533045	0.283881	down	1.02764	494228 | 494311 | 494308	vomeronasal V1r-type receptor V1re17 | vomeronasal 1 receptor, e15 | vomeronasal 1 receptor, e16
V1rl1	7028263	0.56109	0.309487	down	1.09758	494230	vomeronasal 1 receptor, L1
Lilrb3|LOC683463|LOC690955	7028278	0.941469	0.850057	down	1.02572	361493 | 683463 | 690955	leukocyte immunoglobulin-like receptor, subfamily B (with TM and ITIM domains), member 3 | similar to paired-Ig-like receptor B
Tfpt	7028303	0.0161428	0.00160043	down	1.20965	85423	TCF3 (E2A) fusion partner
Olr1_predicted|Olr386_predicted	7028325	0.643565	0.395644	up	1.12249	365170 | 405147	olfactory receptor 1 (predicted) | olfactory receptor 386 (predicted)
LOC286982	7028343	0.863562	0.692012	down	1.01053	286982	putative pheromone receptor (Go-VN6)
Olr3_predicted	7028418	0.745712	0.510081	up	1.09552	292559	olfactory receptor 3 (predicted)
Olr4_predicted	7028422	0.895843	0.759528	up	1.03698	292560	olfactory receptor 4 (predicted)
Olr5_predicted	7028423	0.601924	0.350554	down	1.05226	292561	olfactory receptor 5 (predicted)
Olr6_predicted	7028425	0.280172	0.105997	down	1.21778	365175	olfactory receptor 6 (predicted)
V1rd24	7028466	0.773849	0.548285	down	1.03996	494284
V1rd6	7028477	0.535031	0.285555	up	1.09789	494272	vomeronasal 1 receptor, d6
V1rd25	7028479	0.954199	0.877494	down	1.0196	494307
Rasl2-9	7028484	0.761821	0.531522	up	1.07148	751812	RAS-like, family 2, locus 9
Isoc2b	7028526	0.816634	0.611685	up	1.03655	361501	isochorismatase domain containing 2b
Il11	7028549	0.370394	0.160923	up	1.1341	171040	interleukin 11
Cox6b2	7028575	0.430987	0.202921	up	1.08118	654441	cytochrome c oxidase subunit VIb polypeptide 2
Hspbp1	7028592	0.0988654	0.0241059	down	1.08753	246146	hsp70-interacting protein
Ptprh	7028616	0.889045	0.747372	up	1.02195	171125	protein tyrosine phosphatase, receptor type, H
Syt5	7028619	0.166408	0.0500835	down	1.15836	54309	synaptotagmin V
Tnni3	7028625	0.53275	0.283532	down	1.08428	29248	troponin I type 3 (cardiac)
Tnnt1	7028637	0.993738	0.974474	up	1.0017	171409	troponin T1, skeletal, slow
LOC286985	7028706	0.756663	0.523192	down	1.01776	286985	putative pheromone receptor (Go-VN7)
LOC286981|LOC367480	7028722	0.924634	0.815766	up	1.00729	286981 | 367480	putative pheromone receptor (Go-VN2) | similar to putative pheromone receptor (Go-VN2)
V1rg16	7028739	0.369847	0.160342	down	1.09405	494303
V1rg17	7028747	0.80925	0.597924	up	1.02137	494280
V1rg7	7028748	0.136907	0.0380766	down	1.16901	494254	vomeronasal 1 receptor, g7
V1rg10	7028750	0.743376	0.507403	up	1.07767	494287	vomeronasal 1 receptor, g10
V1rg15	7028754	0.12487	0.0331223	down	1.19775	494286	vomeronasal 1 receptor, g15
V1rg8	7028760	0.561511	0.309988	down	1.05544	494269	vomeronasal 1 receptor, g8
V1rm5	7028765	0.533045	0.283882	down	1.26886	494281	vomeronasal 1 receptor, m5
V1rm6	7028768	0.765593	0.537305	up	1.08715	494278	vomeronasal 1 receptor, m6
V1rm3|V1rl1_predicted	7028774	0.454011	0.221028	down	1.0696	292607 | 365190	vomeronasal 1 receptor, m3 | vomeronasal 1 receptor, L1 (predicted)
Slc27a5	7028931	0.918174	0.804817	up	1.0135	79111	solute carrier family 27 (fatty acid transporter), member 5
V1rj2|V1rj4	7028950	0.776994	0.553397	down	1.01085	494277 | 494290	vomeronasal 1 receptor, J2 | vomeronasal 1 receptor, j4
V1rj6	7028951	0.556137	0.305606	down	1.16708	494226
V1rj4	7028953	0.35606	0.150873	down	1.09764	494290	vomeronasal 1 receptor, j4
V1rj3	7028955	0.593144	0.341405	down	1.06001	494282	vomeronasal 1 receptor, j3
V1rk2	7028958	0.466838	0.229925	up	1.25951	494289	vomeronasal 1 receptor, k2
Lig1	7028961	0.813812	0.606713	up	1.01576	81513	ligase I, DNA, ATP-dependent
Napa	7029054	0.265141	0.0976351	down	1.09133	140673	N-ethylmaleimide sensitive fusion protein attachment protein alpha
Slc8a2	7029070	0.621295	0.371871	down	1.04451	140447	solute carrier family 8 (sodium/calcium exchanger), member 2
Ap2s1	7029107	0.10688	0.0268494	up	1.07342	65046	adaptor-related protein complex 2, sigma 1 subunit
Slc1a5	7029113	0.0371394	0.00597398	up	1.29394	292657	solute carrier family 1 (neutral amino acid transporter), member 5
Prkd2	7029123	0.0737911	0.0158928	up	1.14663	292658	protein kinase D2
Gng8	7029144	0.86823	0.705432	down	1.02145	245986	guanine nucleotide binding protein (G protein), gamma 8
Ptgir_predicted	7029146	0.0171909	0.0017836	up	1.20716	292661	prostaglandin I receptor (IP) (predicted)
MGC72567	7029181	0.661482	0.415388	down	1.02197	494320	similar to coiled-coil domain containing 8
Ceacam3	7029208	0.985633	0.953489	down	1.00356	24926	carcinoembryonic antigen-related cell adhesion molecule 3
Psgb1	7029210	0.807048	0.59405	down	1.01395	59313	pregnancy-specific beta 1-glycoprotein
Mill1	7029275	0.905326	0.77662	up	1.02069	292671	MHC I like leukocyte 1
Mill2	7029299	0.485775	0.24564	down	1.09996	365212
Pglyrp1	7029306	0.637405	0.389013	down	1.05349	84387	peptidoglycan recognition protein 1
Eml2	7029395	0.281674	0.106831	up	1.04627	192360	echinoderm microtubule associated protein like 2
Rtn2	7029414	0.0407421	0.00685373	down	1.09673	308410	reticulon 2 (Z-band associated protein)
Ckm	7029431	0.606468	0.355437	down	1.04324	24265	creatine kinase, muscle
Zfp180	7029518	0.971467	0.917131	up	1.00802	246279	zinc finger protein 180
Kcnn4	7029611	0.542675	0.293544	up	1.07126	65206	potassium intermediate/small conductance calcium-activated channel, subfamily N, member 4
RGD1309888	7029617	0.00815487	0.000536571	down	1.12044	365215	similar to RIKEN cDNA 1500002O20
Xrcc1	7029638	0.833427	0.641653	down	1.02277	84495	X-ray repair complementing defective repair in Chinese hamster cells 1
Lypd3	7029665	0.499816	0.256685	down	1.05899	60378	Ly6/Plaur domain containing 3
Ceacam10	7029675	0.490706	0.249406	up	1.05762	287009	CEA-related cell adhesion molecule 10
Ceacam6	7029684	0.703327	0.460684	down	1.04503	100125369	carcinoembryonic antigen-related cell adhesion molecule 6
Arhgef1	7029720	0.366933	0.15819	up	1.07845	60323	Rho guanine nucleotide exchange factor (GEF) 1
Atp5sl	7029822	0.00817524	0.000542377	down	1.19783	361520	ATP5S-like
Tgfb1	7029840	0.0262907	0.00354941	up	1.52144	59086	transforming growth factor, beta 1
Cyp2b15|LOC502310	7029901	0.659825	0.413309	down	1.05291	29295 | 502310	cytochrome P450, family 2, subfamily b, polypeptide 15 | similar to Cytochrome P450 2B12 (CYPIIB12)
Cyp2a3a	7029919	0.0646025	0.0132216	down	1.21688	24299	cytochrome P450, family 2, subfamily A, polypeptide 3a
Cyp2a1	7029926	0.947819	0.861758	up	1.01091	24894	cytochrome P450 IIA1 (hepatic steroid hydroxylase IIA1) gene
Cyp2a2|Cyp2a1	7029932	0.842945	0.656905	down	1.01554	24895 | 24894	cytochrome P450, subfamily 2A, polypeptide 1 | cytochrome P450 IIA1 (hepatic steroid hydroxylase IIA1) gene
Cyp2f4	7029935	0.674288	0.427382	down	1.06711	54246	cytochrome P450, family 2, subfamily f, polypeptide 4
Cyp2t1	7029939	0.592967	0.341207	down	1.04431	171380	cytochrome P450 monooxygenase CYP2T1
Adck4	7029954	0.055818	0.0107948	up	1.09955	308453	aarF domain containing kinase 4
MGC108974	7029996	0.199067	0.0647378	up	1.14542	499108	similar to replication protein-binding trans-activator RBT1
Sertad1	7029999	0.733745	0.497365	up	1.04791	361526	SERTA domain containing 1
Prx	7030004	0.913273	0.79427	down	1.01473	78960	periaxin
Akt2	7030015	0.803373	0.58925	down	1.01895	25233	thymoma viral proto-oncogene 2
Gmfg	7030153	0.0152957	0.00147772	up	1.39373	113940	glia maturation factor, gamma
Sycn	7030164	0.615532	0.364371	down	1.15364	245917	syncollin
RGD1563982_predicted	7030172	0.379932	0.166917	up	1.12379	499114	similar to F-box only protein 27 (predicted)
Fbxo17	7030178	0.997709	0.992515	up	1.00087	292757	F-box protein 17
Sirt2	7030183	0.0170322	0.00175684	down	1.19418	361532	sirtuin (silent mating type information regulation 2 homolog) 2 (S. cerevisiae)
Hnrnpl	7030200	0.0882067	0.0205567	up	1.10977	80846	heterogeneous nuclear ribonucleoprotein L
Ech1	7030209	0.616699	0.366286	down	1.04234	64526	enoyl coenzyme A hydratase 1, peroxisomal
Lgals4	7030215	0.941863	0.8507	down	1.01636	25474	lectin, galactose binding, soluble 4
Lgals7	7030221	0.679087	0.431706	up	1.07444	29518	lectin, galactose binding, soluble 7
Rasgrp4	7030237	0.131454	0.0357135	up	1.20707	170668	RAS guanyl releasing protein 4
Ggn	7030254	0.974903	0.927524	up	1.00573	292765	gametogenetin
Yif1b	7030264	0.812793	0.605344	down	1.00987	292768	Yip1 interacting factor homolog B (S. cerevisiae)
Ppp1r14a	7030272	0.368036	0.1592	down	1.07381	114004	protein phosphatase 1, regulatory (inhibitor) subunit 14A
Zfp260	7030425	0.218693	0.0737359	up	1.08998	53982	zinc finger protein 260
Zfp382	7030430	0.0343586	0.00531186	down	1.19422	246264	zinc finger protein 382
RGD1304580	7030442	0.376576	0.164417	down	1.07857	292781	similar to Hypothetical protein MGC38513
Tyrobp	7030451	0.00599639	0.000331785	up	2.23064	361537	Tyro protein tyrosine kinase binding protein
Nphs1	7030456	0.997624	0.992189	down	1.00076	64563	nephrosis 1 homolog, nephrin (human)
Hspb6	7030521	0.00166397	3.28361e-05	down	1.50402	192245	heat shock protein, alpha-crystallin-related, B6
U2af1l4	7030524	0.0148364	0.0014082	down	1.20109	361542	U2 small nuclear RNA auxiliary factor 1-like 4
Atp4a	7030543	0.810895	0.601713	up	1.03329	24216	ATPase, H+/K+ exchanging, alpha polypeptide
Lgi4	7030562	0.000579936	5.06624e-06	up	1.52946	361549	leucine-rich repeat LGI family, member 4
Pepd|Egfr	7030634	0.148589	0.0423999	down	1.08522	292808 | 24329	peptidase D | epidermal growth factor receptor
Cebpa	7030644	0.055414	0.0106534	up	1.19133	24252	CCAAT/enhancer binding protein (C/EBP), alpha
Slc7a10	7030650	0.870129	0.708218	up	1.03118	114518	solute carrier family 7 (cationic amino acid transporter, y+ system), member 10
Slc7a9	7030676	0.86823	0.7052	up	1.01734	116726	solute carrier family 7 (cationic amino acid transporter, y+ system), member 9
Lim2	7031068	0.909334	0.783833	down	1.02806	114903	lens intrinsic membrane protein 2
Nkg7	7031071	0.00292296	0.000102251	up	2.24144	171062	natural killer cell group 7 sequence
Etfb	7031075	0.00169591	3.39162e-05	down	1.27351	292845	electron transferring flavoprotein, beta polypeptide
Zfp819	7031123	0.367612	0.158928	down	1.0561	308561	zinc finger protein 819
Klk10|Klk1c10	7031178	0.842945	0.656808	down	1.03968	292850 | 292858	kallikrein related-peptidase 10 | T-kininogenase
Klk6	7031186	0.861234	0.686276	up	1.03584	29245	kallikrein related-peptidase 6
Klk4	7031195	0.894866	0.758183	down	1.02695	408210	kallikrein-related peptidase 4
Klk6_predicted	7031211	0.53873	0.289127	up	1.05003	292866	kallikrein 6 (predicted)
Klks3|Ton	7031224	0.855241	0.676013	up	1.02825	292868 | 24841	kallikrein, submaxillary gland S3 | tonin
Klk7|Klk7_predicted	7031232	0.635744	0.387219	up	1.06315	24523 | 292852	kallikrein 7 | kallikrein 7 (chymotryptic, stratum corneum) (predicted)
Klk1b3	7031253	0.959672	0.889299	down	1.01792	24594	kallikrein 1-related peptidase b3
RGD1309326	7031262	0.416752	0.192332	down	1.07572	308568	similar to RIKEN cDNA 2410002F23
Shank1	7031280	0.0169094	0.00174061	down	1.26086	78957	SH3/ankyrin domain gene 1
Syt3	7031293	0.00173691	3.67344e-05	down	1.3398	25731	synaptotagmin III
RGD1310111	7031316	0.891672	0.751831	up	1.01365	292875	similar to RIKEN cDNA 0610012D14
Napsa	7031332	0.0484538	0.00884604	up	1.33135	60575	napsin A aspartic peptidase
Kcnc3	7031338	0.0152243	0.00146344	down	1.21237	117101	potassium voltage gated channel, Shaw-related subfamily, member 3
Vrk3	7031356	0.576711	0.324452	up	1.02913	361565	vaccinia related kinase 3
Pnkp	7031393	0.55128	0.301669	down	1.02495	308576	polynucleotide kinase 3'-phosphatase
Stk22s1	7031411	0.974903	0.927929	down	1.00769	292890	serine/threonine kinase 22 substrate 1
Irf3|Stk22s1	7031422	0.789292	0.568462	down	1.03501	292892 | 292890	interferon regulatory factor 3 | serine/threonine kinase 22 substrate 1
Slc17a7	7031464	0.830881	0.636257	down	1.01529	116638	solute carrier family 17 (sodium-dependent inorganic phosphate cotransporter), member 7
Hrc	7031490	0.849206	0.66647	up	1.03374	292905	histidine rich calcium binding protein
Ntf5	7031501	0.443262	0.211918	down	1.0951	25730	neurotrophin 5
Lhb	7031504	0.909918	0.78602	down	1.02444	25329	luteinizing hormone beta
Tulp2	7031510	0.951909	0.870777	down	1.01085	361576	tubby-like protein 2
Plekha4	7031527	0.00584027	0.000318174	up	1.31117	308584	pleckstrin homology domain containing, family A (phosphoinositide binding specific) member 4
Bcat2	7031538	0.875235	0.715716	up	1.01513	64203	branched chain aminotransferase 2, mitochondrial
Fut1	7031542	0.937238	0.840223	down	1.01313	81919	fucosyltransferase 1
Izumo1	7031543	0.807167	0.594398	down	1.03059	499152	izumo sperm-egg fusion 1
Car11	7031587	0.769392	0.5423	up	1.04756	308588	carbonic anhydrase 11
Dbp	7031596	0.382076	0.168791	down	1.06981	24309	D site albumin promoter binding protein
Rpl18	7031607	0.126621	0.033927	down	1.59803	81766	ribosomal protein L18
Kdelr1	7031624	0.0127364	0.00110557	up	1.1854	361577	KDEL (Lys-Asp-Glu-Leu) endoplasmic reticulum protein retention receptor 1
Myod1	7031665	0.765042	0.535182	up	1.03702	337868	myogenic differentiation 1
Kcnc1	7031667	0.00192879	4.38999e-05	down	1.50885	25327	potassium voltage gated channel, Shaw-related subfamily, member 1
Ldha|RGD1562690_predicted	7031732	0.963794	0.899578	up	1.0083	24533 | 500965	lactate dehydrogenase A | similar to L-lactate dehydrogenase A chain (LDH-A) (LDH muscle subunit) (LDH-M) (predicted)
Ldhc	7031736	0.299148	0.117339	down	1.09962	29634	lactate dehydrogenase C
Mrgprb5	7031760	0.471391	0.234306	down	1.04191	404644	MAS-related G protein-coupled receptor, member B5
Prmt3	7031833	0.851743	0.670567	up	1.02297	89820	protein arginine N-methyltransferase 3
Slc6a5	7031844	0.915809	0.80039	up	1.02172	171148	solute carrier family 6 (neurotransmitter transporter, glycine), member 5
Nell1	7031847	0.0133753	0.00118855	down	1.11967	81733	NEL-like 1 (chicken)
Slc17a6	7031883	0.261339	0.0951704	up	1.10088	84487	solute carrier family 17 (sodium-dependent inorganic phosphate cotransporter), member 6
Gas2	7031919	0.0298294	0.00430443	down	1.20084	499156	growth arrest-specific 2
Gabrb3	7032152	0.0106274	0.00084016	down	1.30337	24922	gamma-aminobutyric acid (GABA-A) receptor, subunit beta 3
Ndn	7032357	0.955342	0.882488	down	1.0163	308690	necdin
Apba2	7032460	0.0161772	0.00161018	down	1.23879	83610	amyloid beta (A4) precursor protein-binding, family A, member 2
Tarsl2	7032513	0.242743	0.0860769	down	1.07589	308701	threonyl-tRNA synthetase-like 2
Pcsk6	7032552	0.189493	0.0601744	down	1.11238	25507	proprotein convertase subtilisin/kexin type 6
SELS	7032560	0.0420746	0.00714384	down	1.14002	286900	selenoprotein S
Igf1r	7032640	0.602781	0.35217	up	1.04439	25718	insulin-like growth factor 1 receptor
St8sia2	7033020	0.503552	0.259837	down	1.10146	117523	ST8 alpha-N-acetyl-neuraminide alpha-2,8-sialyltransferase 2
Isg20	7033289	0.855181	0.67508	down	1.01621	293052	interferon stimulated exonuclease 20
Acan	7033297	0.636975	0.388354	down	1.06535	58968	aggrecan
Vps33b	7033444	0.00923793	0.000663032	down	1.21765	64060	vacuolar protein sorting 33B (yeast)
Slc28a1	7033513	0.747531	0.512204	down	1.04782	116642	solute carrier family 28 (sodium-coupled nucleoside transporter), member 1
Pde8a	7033518	0.381254	0.16801	up	1.06139	308776	phosphodiesterase 8A
Fam103a1	7033557	0.259172	0.0941793	down	1.21259	293058	family with sequence similarity 103, member A1
Sh3gl3	7033583	0.169499	0.0513012	down	1.1011	81921	SH3-domain GRB2-like 3
Mesdc2	7033689	0.27354	0.102197	down	1.06465	308796	mesoderm development candidate 2
Olr10_predicted	7033745	0.935484	0.836281	up	1.02693	293072	olfactory receptor 10 (predicted)
Olr11_predicted	7033749	0.501888	0.258303	up	1.17103	293070	olfactory receptor 11 (predicted)
Olr20_predicted	7033757	0.994723	0.984218	down	1.00226	293083	olfactory receptor 20 (predicted)
Olr23_predicted	7033765	0.817888	0.61313	down	1.00621	293085	olfactory receptor 23 (predicted)
Olr25_predicted	7033768	0.953021	0.875323	up	1.00289	404897	olfactory receptor 25 (predicted)
Olr30_predicted	7033776	0.909918	0.785607	down	1.01432	293091	olfactory receptor 30 (predicted)
Olr34_predicted	7033780	0.994723	0.984622	down	1.00093	404894	olfactory receptor 34 (predicted)
Nox4	7033786	0.654303	0.407632	down	1.01489	85431	NADPH oxidase 4
Grm5	7033800	0.736928	0.500148	down	1.0352	24418	glutamate receptor, metabotropic 5
Ctsc	7033824	0.0255177	0.00337971	up	1.35859	25423	cathepsin C
Rab38	7033839	0.205429	0.0677218	down	1.12088	252916
Fzd4	7033891	0.0732608	0.015752	down	1.35187	64558	frizzled homolog 4 (Drosophila)
Picalm	7033968	0.0209116	0.00241268	up	1.17514	89816	phosphatidylinositol binding clathrin assembly protein
Dlg2	7034056	0.769577	0.542891	up	1.02294	64053	discs, large homolog 2 (Drosophila)
Rab30	7034153	0.955148	0.881023	up	1.00783	308821	RAB30, member RAS oncogene family
Gab2	7034329	0.879386	0.724801	down	1.01484	84477	growth factor receptor bound protein 2-associated protein 2
Ndufc2	7034343	0.360501	0.153241	down	1.0403	293130	NADH dehydrogenase (ubiquinone) 1, subcomplex unknown, 2
Clns1a	7034364	0.0779179	0.0171401	down	1.084	65160	chloride channel, nucleotide-sensitive, 1A
Pak1	7034373	0.0531103	0.0100241	down	1.12351	29431	p21 (CDKN1A)-activated kinase 1
Gucy2d	7034407	0.971057	0.916391	up	1.00968	113911	guanylate cyclase 2d
Arrb1	7034498	0.0875318	0.0202298	up	1.11484	25387	arrestin, beta 1
Olr35	7034518	0.135526	0.037409	down	1.13641	293140	olfactory receptor 35
Olr36_predicted	7034519	0.886925	0.741768	down	1.02976	405257	olfactory receptor 36 (predicted)
Olr37	7034521	0.843947	0.658401	up	1.05307	308853	olfactory receptor 37
Kcne3	7034549	0.430074	0.201916	up	1.1316	63883	potassium voltage-gated channel, Isk-related subfamily, gene 3
P4ha3	7034556	0.0134971	0.00120681	down	1.59455	361612	procollagen-proline, 2-oxoglutarate 4-dioxygenase (proline 4-hydroxylase), alpha polypeptide III
Ucp3	7034569	0.436415	0.207059	up	1.07704	25708	uncoupling protein 3 (mitochondrial, proton carrier)
Ucp2	7034575	0.935484	0.835754	up	1.01505	54315	uncoupling protein 2 (mitochondrial, proton carrier)
Stard10	7034633	0.00197725	4.64391e-05	down	1.36071	293150	START domain containing 10
Pde2a	7034699	0.8128	0.605467	up	1.02358	81743	phosphodiesterase 2A, cGMP-stimulated
Phox2a	7034743	0.803648	0.589796	down	1.04725	116648	paired-like homeobox 2a
Trpc2	7034769	0.865137	0.698292	up	1.02647	64573	transient receptor potential cation channel, subfamily C, member 2
Frag1	7034777	0.391565	0.176062	up	1.06009	116675	FGF receptor activating protein 1
Olr41_predicted	7034828	0.599963	0.348319	down	1.06683	293195	olfactory receptor 41 (predicted)
Olr43_predicted	7034835	0.977039	0.93138	up	1.00809	365322	olfactory receptor 43 (predicted)
Olr45_predicted	7034837	0.979949	0.941416	down	1.00787	293192	olfactory receptor 45 (predicted)
Olr46_predicted	7034839	0.816422	0.610697	down	1.03921	405365	olfactory receptor 46 (predicted)
Olr48_predicted	7034841	0.852843	0.67195	up	1.04376	293188	olfactory receptor 48 (predicted)
Olr49_predicted	7034843	0.974439	0.923146	up	1.013	293211	olfactory receptor 49 (predicted)
Olr50_predicted	7034845	0.960063	0.890903	down	1.01914	293210	olfactory receptor 50 (predicted)
Olr53_predicted	7034846	0.967104	0.907195	up	1.00848	405378	olfactory receptor 53 (predicted)
Olr59	7034855	0.991184	0.966491	up	1.00309	170816	olfactory receptor 59
Olr60_predicted|Olr61_predicted|Olr62_predicted	7034859	0.84127	0.653897	down	1.03569	405017 | 405906 | 293201	olfactory receptor 60 (predicted) | olfactory receptor 61 (predicted) | olfactory receptor 62 (predicted)
Olr61_predicted|Olr60_predicted|Olr62_predicted	7034861	0.388069	0.173598	down	1.25316	405906 | 405017 | 293201	olfactory receptor 61 (predicted) | olfactory receptor 60 (predicted) | olfactory receptor 62 (predicted)
Olr62_predicted|Olr60_predicted|Olr61_predicted	7034863	0.822875	0.623831	up	1.04873	293201 | 405017 | 405906	olfactory receptor 62 (predicted) | olfactory receptor 60 (predicted) | olfactory receptor 61 (predicted)
Olr68_predicted	7034867	0.977678	0.93412	down	1.00867	293214	olfactory receptor 68 (predicted)
Olr74_predicted	7034868	0.704653	0.46229	down	1.01951	293218	olfactory receptor 74 (predicted)
Olr75_predicted|Olr77_predicted	7034869	0.499694	0.256562	down	1.09372	365327 | 405907	olfactory receptor 75 (predicted) | olfactory receptor 77 (predicted)
Olr77_predicted	7034870	0.863151	0.690416	up	1.01789	405907	olfactory receptor 77 (predicted)
Olr78_predicted	7034871	0.17524	0.0539297	up	1.11858	293221	olfactory receptor 78 (predicted)
Olr79	7034873	0.875235	0.716627	up	1.0169	293222
Olr81_predicted|Olr83_predicted	7034875	0.855545	0.676875	down	1.0149	293224 | 293226	olfactory receptor 81 (predicted) | olfactory receptor 83 (predicted)
Olr83_predicted|Olr81_predicted	7034879	0.177317	0.0548266	down	1.11575	293226 | 293224	olfactory receptor 83 (predicted) | olfactory receptor 81 (predicted)
Olr84_predicted	7034881	0.398421	0.180447	down	1.0424	293227	olfactory receptor 84 (predicted)
Olr85_predicted	7034882	0.855241	0.675973	up	1.01229	293228	olfactory receptor 85 (predicted)
Olr86_predicted	7034884	0.964128	0.900514	down	1.00977	405014	olfactory receptor 86 (predicted)
Olr87_predicted	7034885	0.045731	0.00808874	down	1.35051	365329	olfactory receptor 87 (predicted)
Olr88_predicted	7034886	0.0645861	0.0131987	down	1.12235	405013	olfactory receptor 88 (predicted)
	7034887	0.1728	0.0528859	down	1.22321
Olr91_predicted	7034888	0.54342	0.294514	up	1.05582	293232	olfactory receptor 91 (predicted)
Olr96_predicted	7034892	0.99883	0.996549	down	1.00055	405910	olfactory receptor 96 (predicted)
Olr98_predicted	7034894	0.871108	0.709858	up	1.04754	293240	olfactory receptor 98 (predicted)
Olr101_predicted	7034896	0.546535	0.297312	down	1.0469	405009	olfactory receptor 101 (predicted)
Olr103_predicted	7034899	0.865137	0.698677	down	1.06451	293242	olfactory receptor 103 (predicted)
Olr107_predicted	7034901	0.653085	0.406162	down	1.05955	293246	olfactory receptor 107 (predicted)
Olr108_predicted	7034903	0.461708	0.226494	up	1.2063	293247	olfactory receptor 108 (predicted)
Olr110_predicted	7034905	0.991184	0.966921	up	1.00606	405007	olfactory receptor 110 (predicted)
Olr111_predicted	7034907	0.382936	0.169571	down	1.15506	405006	olfactory receptor 111 (predicted)
Olr112_predicted	7034908	0.800783	0.585526	down	1.07426	293250	olfactory receptor 112 (predicted)
Olr122_predicted	7034911	0.385543	0.171426	down	1.05902	293258	olfactory receptor 122 (predicted)
Olr132_predicted	7034921	0.560175	0.308706	down	1.06616	293271	olfactory receptor 132 (predicted)
Olr135_predicted	7034925	0.590831	0.33838	up	1.16055	405913	olfactory receptor 135 (predicted)
Olr136_predicted	7034926	0.992078	0.970579	down	1.00414	293273	olfactory receptor 136 (predicted)
Olr137_predicted	7034929	0.937044	0.839332	up	1.03184	405003	olfactory receptor 137 (predicted)
Olr139_predicted	7034932	0.935235	0.835144	up	1.02192	293278	olfactory receptor 139 (predicted)
Olr143_predicted	7034937	0.602233	0.350987	up	1.17948	293281	olfactory receptor 143 (predicted)
Olr148_predicted	7034940	0.723031	0.48583	down	1.13783	293285	olfactory receptor 148 (predicted)
Olr152_predicted	7034974	0.872968	0.712827	down	1.06597	365332	olfactory receptor 152 (predicted)
Olr153_predicted	7034975	0.788922	0.567814	down	1.03275	293301	olfactory receptor 153 (predicted)
Olr154_predicted	7034977	0.841437	0.654609	down	1.02754	365333	olfactory receptor 154 (predicted)
Olr155_predicted	7034978	0.993998	0.981983	down	1.00117	293302	olfactory receptor 155 (predicted)
Olr157_predicted	7034981	0.264112	0.097082	down	1.11098	293304	olfactory receptor 157 (predicted)
Olr158_predicted	7034986	0.849206	0.666046	down	1.02454	365334	olfactory receptor 158 (predicted)
Olr160_predicted	7034989	0.590263	0.337735	down	1.07557	404999	olfactory receptor 160 (predicted)
Olr161_predicted|Olr167_predicted	7034991	0.940697	0.847196	up	1.01816	405364 | 293314	olfactory receptor 161 (predicted) | olfactory receptor 167 (predicted)
Olr162_predicted	7034992	0.0387282	0.00634842	down	1.04459	405295	olfactory receptor 162 (predicted)
Olr164_predicted	7034998	0.192859	0.0618532	down	1.1129	404998	olfactory receptor 164 (predicted)
Olr168_predicted	7035000	0.788811	0.567638	up	1.04747	293315	olfactory receptor 168 (predicted)
Olr171_predicted	7035004	0.960063	0.890247	down	1.01485	293318	olfactory receptor 171 (predicted)
Olr178_predicted	7035010	0.685488	0.439582	up	1.08507	293325	olfactory receptor 178 (predicted)
Olr185_predicted	7035011	0.857911	0.680562	down	1.04507	293330	olfactory receptor 185 (predicted)
Olr186_predicted|Olr189_predicted	7035013	0.370042	0.16052	down	1.08718	405917 | 293333	olfactory receptor 186 (predicted) | olfactory receptor 189 (predicted)
Olr188_predicted	7035019	0.380059	0.167116	down	1.11372	405918	olfactory receptor 188 (predicted)
Olr189_predicted|Olr186_predicted	7035022	0.895789	0.75936	up	1.01064	293333 | 405917	olfactory receptor 189 (predicted) | olfactory receptor 186 (predicted)
Olr190_predicted	7035023	0.386742	0.172442	down	1.05782	293334	olfactory receptor 190 (predicted)
Olr198_predicted	7035030	0.545379	0.296195	down	1.04468	405919	olfactory receptor 198 (predicted)
Olr199_predicted	7035033	0.854131	0.673171	down	1.02589	405920	olfactory receptor 199 (predicted)
Olr200_predicted	7035035	0.361344	0.153788	up	1.09243	293340	olfactory receptor 200 (predicted)
Cnga4	7035049	0.81254	0.604461	down	1.03082	85258	cyclic nucleotide gated channel alpha 4
Cckbr	7035054	0.440755	0.210239	down	1.11838	25706	cholecystokinin B receptor
Smpd1	7035063	0.236954	0.0833067	down	1.05827	308909	sphingomyelin phosphodiesterase 1, acid lysosomal
Fxc1|LOC683886|LOC688534	7035067	0.0662116	0.0136431	down	1.14719	84384 | 683886 | 688534	fractured callus expressed transcript 1 | similar to Mitochondrial import inner membrane translocase subunit Tim9 B (TIMM10B) (Tim10b) (Fracture callus protein 1) (FxC1)
Ilk	7035116	0.979941	0.940789	down	1.00179	170922	integrin linked kinase
Olr203_predicted	7035138	0.505918	0.262024	down	1.10362	293350	olfactory receptor 203 (predicted)
Olr210_predicted	7035145	0.946172	0.859223	down	1.01751	293357	olfactory receptor 210 (predicted)
Olr214_predicted|Olr215_predicted	7035149	0.347467	0.146306	down	1.09665	293361 | 293362	olfactory receptor 214 (predicted) | olfactory receptor 215 (predicted)
Olr215_predicted	7035150	0.876089	0.718478	up	1.01381	293362	olfactory receptor 215 (predicted)
Olr227_predicted	7035159	0.710653	0.47027	down	1.06041	293370	olfactory receptor 227 (predicted)
Olr230_predicted	7035163	0.693824	0.449726	up	1.094	293374	olfactory receptor 230 (predicted)
Olr231_predicted	7035167	0.725341	0.488507	down	1.02196	293375	olfactory receptor 231 (predicted)
Olr234_predicted	7035168	0.77967	0.556435	down	1.01042	293379	olfactory receptor 234 (predicted)
Syt9	7035196	0.414513	0.190562	down	1.09495	60564	synaptotagmin IX
Olfml1	7035206	0.224543	0.0764696	down	1.07376	361621	olfactomedin-like 1
Olr235_predicted	7035245	0.982584	0.945826	down	1.00256	293381	olfactory receptor 235 (predicted)
Olr241_predicted	7035249	0.315351	0.126637	up	1.08685	404992	olfactory receptor 241 (predicted)
Olr242_predicted	7035251	0.952504	0.873052	down	1.01923	293387	olfactory receptor 242 (predicted)
Olr245_predicted	7035255	0.838546	0.649894	up	1.03955	293390	olfactory receptor 245 (predicted)
Olr246_predicted	7035256	0.686561	0.440862	down	1.03442	293391	olfactory receptor 246 (predicted)
Olr247_predicted	7035257	0.594743	0.342949	down	1.05628	293392	olfactory receptor 247 (predicted)
Olr250_predicted	7035261	0.99721	0.991295	down	1.00043	405923	olfactory receptor 250 (predicted)
Olr260_predicted	7035274	0.875235	0.716292	down	1.02717	405290	olfactory receptor 260 (predicted)
Olr263_predicted	7035275	0.936074	0.837741	down	1.01878	293399	olfactory receptor 263 (predicted)
Olr264_predicted	7035278	0.621295	0.37177	down	1.0233	405363	olfactory receptor 264 (predicted)
Olr267_predicted	7035281	0.978301	0.936129	up	1.00388	293435	olfactory receptor 267 (predicted)
Olr268_predicted	7035284	0.411443	0.188434	down	1.03577	404989	olfactory receptor 268 (predicted)
Olr270_predicted	7035286	0.536085	0.28654	down	1.03885	293437	olfactory receptor 270 (predicted)
Olr271_predicted|RGD1564933_predicted	7035288	0.860397	0.68521	down	1.01515	404988 | 499238	olfactory receptor 271 (predicted) | similar to olfactory receptor Olr271 (predicted)
Olr276_predicted	7035296	0.967104	0.907222	up	1.0191	293431	olfactory receptor 276 (predicted)
Olr281_predicted	7035304	0.983275	0.947767	up	1.00987	293425	olfactory receptor 281 (predicted)
Olr282_predicted	7035307	0.517288	0.271106	up	1.15422	293424	olfactory receptor 282 (predicted)
Olr283_predicted	7035309	0.715567	0.476969	up	1.0614	405384	olfactory receptor 283 (predicted)
Olr285_predicted	7035312	0.892119	0.754114	down	1.0378	293421	olfactory receptor 285 (predicted)
Zfp143	7035403	0.172467	0.052596	down	1.05806	361627	zinc finger protein 143
Wee1	7035407	0.820059	0.619575	down	1.0277	308937	wee 1 homolog (S. pombe)
Adm	7035427	0.741288	0.505581	down	1.05977	25026	adrenomedullin
Ampd3	7035439	0.0115968	0.000968742	down	1.24313	25095	adenosine monophosphate deaminase 3
Micalcl	7035541	0.00658709	0.000391557	down	1.19744	293180	MICAL C-terminal like
Parva	7035547	0.870932	0.709503	down	1.01122	57341	parvin, alpha
Arntl	7035625	0.0914519	0.0217033	up	1.1249	29657	aryl hydrocarbon receptor nuclear translocator-like
Mlstd2	7035638	0.132845	0.0363313	up	1.09895	293173	male sterility domain containing 2
Spon1	7035670	0.715938	0.478101	up	1.04307	64456	spondin 1
Pde3b	7035804	0.154906	0.0453092	up	1.07522	29516	phosphodiesterase 3B, cGMP-inhibited
Calcb	7035828	0.30593	0.121409	up	1.08941	171519	calcitonin-related polypeptide, beta
RGD1311703	7035977	0.536649	0.28729	down	1.05384	293160	similar to sid2057p
Nucb2	7036006	0.297969	0.11655	down	1.09543	59295	nucleobindin 2
LOC361635	7036131	0.171158	0.0519482	up	1.06384	361635	similar to RIKEN cDNA 9030624J02
RGD1309578	7036181	0.976885	0.931116	up	1.00579	361637	similar to Aa2-174
Acsm2a	7036197	0.854596	0.673848	down	1.03339	246263	acyl-CoA synthetase medium-chain family member 2A
Acsm4	7036221	0.993998	0.98227	up	1.00136	353317	acyl-CoA synthetase medium-chain family member 4
Acsm3	7036229	0.256213	0.0928075	down	1.0498	24763	acyl-CoA synthetase medium-chain family member 3
Uqcrc2	7036358	0.415425	0.191568	down	1.08395	293448	ubiquinol cytochrome c reductase core protein 2
Eef2k	7036394	0.684494	0.43814	down	1.0309	25435	eukaryotic elongation factor-2 kinase
Hs3st2	7036421	0.968712	0.911011	down	1.00673	293451	heparan sulfate (glucosamine) 3-O-sulfotransferase 2
Scnn1g	7036436	0.855545	0.676711	down	1.02427	24768	sodium channel, nonvoltage-gated 1 gamma
Scnn1b	7036446	0.112253	0.0288516	up	1.12795	24767	sodium channel, nonvoltage-gated 1 beta
Plk1	7036458	0.213694	0.0712744	up	1.1533	25515	polo-like kinase 1 (Drosophila)
Prkcb1	7036479	0.962735	0.896213	up	1.00594	25023	protein kinase C, beta 1
Cacng3	7036499	0.106293	0.0266632	down	1.24166	140724	calcium channel, voltage-dependent, gamma subunit 3
Lcmt1	7036598	0.868604	0.706135	down	1.01258	361643	leucine carboxyl methyltransferase 1
Aqp8	7036606	0.960063	0.890812	up	1.01094	29172	aquaporin 8
Il4ra	7036726	0.0311217	0.00458537	up	1.29168	25084	interleukin 4 receptor, alpha
Il21r	7036737	0.0544677	0.010366	up	1.31999	308977	interleukin 21 receptor
Sbk1	7036798	0.665706	0.419572	up	1.05985	113907	SH3-binding kinase 1
Mapk3	7036861	0.756663	0.523329	up	1.03887	50689	mitogen activated protein kinase 3
Doc2a	7036898	0.0014722	2.65202e-05	down	1.46173	65031	double C2, alpha
Kctd13	7036914	0.211643	0.0702316	down	1.14372	293497	potassium channel tetramerisation domain containing 13
Cdipt	7036943	0.125599	0.033483	up	1.07338	192260	CDP-diacylglycerol--inositol 3-phosphatidyltransferase (phosphatidylinositol synthase)
LOC308990	7036951	0.0663004	0.0136855	up	1.21934	308990
Mylpf	7036961	0.658422	0.411977	up	1.06578	24584	myosin light chain, phosphorylatable, fast skeletal muscle
Phkg2	7037091	0.0242195	0.00310212	down	1.16703	140671	phosphorylase kinase, gamma 2 (testis)
Rnf40	7037104	0.501309	0.257816	down	1.03167	266712	ring finger protein 40
Ctf1	7037119	0.96467	0.902305	up	1.00486	29201	cardiotrophin 1
Orai3	7037127	0.506304	0.262407	up	1.04716	309000	ORAI calcium release-activated calcium modulator 3
Hsd3b7	7037141	0.872968	0.712732	up	1.01872	246211	hydroxy-delta-5-steroid dehydrogenase, 3 beta- and steroid delta-isomerase 7
Stx4a	7037149	0.147312	0.0418611	up	1.09938	81803	syntaxin 4A (placental)
Bckdk	7037175	0.39476	0.178215	down	1.05207	29603	branched chain ketoacid dehydrogenase kinase
Myst1	7037179	0.813873	0.606889	down	1.01703	310194	MYST histone acetyltransferase 1
Fus	7037185	0.173983	0.0534376	up	1.16903	317385	fusion, derived from t(12;16) malignant liposarcoma (human)
Itgam	7037213	0.00421456	0.000179604	up	2.44251	25021	integrin alpha M
Itgad	7037222	0.631028	0.382371	up	1.0456	64350	integrin, alpha D
Armc5	7037229	0.536496	0.287019	up	1.06269	361653	armadillo repeat containing 5
Slc5a2	7037236	0.479339	0.240018	up	1.08194	64522	solute carrier family 5 (sodium/glucose cotransporter), member 2
Bag3	7037256	0.200122	0.0653427	down	1.07674	293524	Bcl2-associated athanogene 3
Tacc2	7037420	0.00937458	0.000687772	down	1.09606	309025	transforming, acidic coiled-coil containing protein 2
Btbd16	7037442	0.974455	0.923844	up	1.00636	361658	BTB (POZ) domain containing 16
Htra1	7037483	0.456412	0.223067	down	1.0432	65164	HtrA serine peptidase 1
Dmbt1	7037488	0.00132488	2.10121e-05	up	2.50146	170568	deleted in malignant brain tumors 1
Acadsb	7037519	0.438109	0.208181	up	1.06013	25618	acyl-Coenzyme A dehydrogenase, short/branched chain
Lhpp	7037610	0.00141398	2.37177e-05	down	1.30503	361663	phospholysine phosphohistidine inorganic pyrophosphate phosphatase
Fank1	7037727	0.798961	0.583346	down	1.03639	309071	fibronectin type 3 and ankyrin repeat domains 1
Foxi2	7037794	0.855545	0.676871	up	1.03177	246073	forkhead box I2
Mgmt	7037881	0.15405	0.0449095	down	1.09255	25332	O-6-methylguanine-DNA methyltransferase
Glrx3	7037921	0.907834	0.780451	up	1.0197	58815	glutaredoxin 3
Ppp2r2d	7038023	0.824531	0.626285	down	1.03165	246255	protein phosphatase 2, regulatory subunit B, delta isoform
Prap1	7038159	0.701625	0.45869	down	1.04653	60574	proline-rich acidic protein 1
Olr287	7038173	0.872968	0.712854	up	1.03488	287001	olfactory receptor 287
Olr289_predicted|Olr299_predicted	7038181	0.665503	0.419202	down	1.07062	405041 | 293598	olfactory receptor 289 (predicted) | olfactory receptor 299 (predicted)
Olr292_predicted	7038186	0.565194	0.314515	down	1.07693	293594	olfactory receptor 292 (predicted)
Olr300_predicted	7038189	0.686682	0.441401	down	1.06622	293599	olfactory receptor 300 (predicted)
Olr302_predicted	7038192	0.312245	0.124898	down	1.07092	293600	olfactory receptor 302 (predicted)
Olr305_predicted	7038196	0.290884	0.112515	up	1.11033	293603	olfactory receptor 305 (predicted)
Olr306_predicted	7038198	0.701223	0.457917	down	1.04425	405040	olfactory receptor 306 (predicted)
Olr307_predicted	7038202	0.688018	0.443047	down	1.02266	293605	olfactory receptor 307 (predicted)
Olr308_predicted	7038204	0.467396	0.230738	down	1.04069	405304	olfactory receptor 308 (predicted)
Olr309_predicted	7038206	0.863562	0.691798	up	1.07001	293607	olfactory receptor 309 (predicted)
Olr310_predicted	7038208	0.148696	0.0424846	down	1.08799	405039	olfactory receptor 310 (predicted)
Olr311_predicted|Olr315_predicted	7038213	0.913531	0.794971	down	1.01643	365385 | 293609	olfactory receptor 311 (predicted) | olfactory receptor 315 (predicted)
Olr312_predicted	7038220	0.82945	0.634324	up	1.04184	405038	olfactory receptor 312 (predicted)
Olr313_predicted|Olr312_predicted	7038222	0.838033	0.648307	down	1.02851	405926 | 405038	olfactory receptor 313 (predicted) | olfactory receptor 312 (predicted)
Olr315_predicted|Olr302_predicted|Olr313_predicted|Olr311_predicted	7038224	0.402213	0.182652	down	1.13142	293609 | 293600 | 405926 | 365385	olfactory receptor 315 (predicted) | olfactory receptor 302 (predicted) | olfactory receptor 313 (predicted) | olfactory receptor 311 (predicted)
Cyp2e1	7038227	0.849206	0.666925	up	1.01172	25086	cytochrome P450, family 2, subfamily e, polypeptide 1
Nlrp6	7038312	0.249728	0.0895513	down	1.15906	171390	NLR family, pyrin domain containing 6
LOC245925	7038395	0.0319653	0.00479092	down	1.06642	245925	CTD-binding SR-like protein rA9
Drd4	7038404	0.444742	0.213213	up	1.10377	25432	dopamine receptor D4
Tmem80	7038410	0.0086075	0.000594914	down	1.28213	309109	transmembrane protein 80
Taldo1	7038449	0.382859	0.169398	up	1.06545	83688	transaldolase 1
Cd151	7038503	0.0112761	0.000927056	up	1.12159	64315	CD151 antigen (Raph blood group)
Tspan4	7038509	0.00190689	4.31704e-05	up	1.36682	293627	tetraspanin 4
Ap2a2	7038518	0.944143	0.854186	up	1.00669	81637	adaptor protein complex AP-2, alpha 2 subunit
Syt8	7038604	0.706151	0.464555	up	1.06275	60566	synaptotagmin VIII
Tnni2	7038609	0.891885	0.752836	up	1.0305	29389	troponin I type 2 (skeletal, fast)
Tnnt3	7038618	0.0954324	0.0230031	up	1.16703	24838	troponin T3, skeletal, fast
Mrpl23	7038634	0.806071	0.592668	down	1.03319	64360	mitochondrial ribosomal protein L23
Cd81	7038672	0.172714	0.0527973	up	1.06825	25621	CD 81 antigen
Tssc4	7038684	0.582966	0.329783	down	1.05992	361682	tumor-suppressing subchromosomal transferable fragment 4
Kcnq1	7038687	0.781384	0.558415	up	1.03282	84020	potassium voltage-gated channel, subfamily Q, member 1
Slc22a18	7038710	0.0802956	0.0178964	up	1.20418	309131	solute carrier family 22 (organic cation transporter), member 18
Dhcr7	7038734	0.748463	0.513697	up	1.02253	64191	7-dehydrocholesterol reductase
Shank2	7038746	0.0425472	0.00730926	down	1.1571	171093	SH3/ankyrin domain gene 2
Fgf3	7038787	0.795095	0.578179	up	1.06598	170633	fibroblast growth factor 3
Fgf4	7038793	0.491348	0.249898	up	1.06625	116499	fibroblast growth factor 4
Fgf15	7038805	0.782378	0.559947	down	1.04346	170582	fibroblast growth factor 15
Mrgprf	7038835	0.347467	0.146276	up	1.1103	266762	MAS-related GPR, member F
Mrgprd	7038838	0.0406761	0.00683516	down	1.40256	293648	MAS-related GPR, member D
Cpt1a	7038853	0.0739942	0.0159724	down	1.05873	25757	carnitine palmitoyltransferase 1a, liver
Mtl5	7038859	0.862781	0.689368	down	1.02976	309142	metallothionein-like 5, testis-specific (tesmin)
Chka	7038898	0.250524	0.0901097	down	1.05842	29194	choline kinase alpha
Acy3	7038957	0.876089	0.718453	down	1.01061	293653	aspartoacylase (aminoacylase) 3
Doc2g	7038962	0.974782	0.925921	down	1.00617	293654	double C2, gamma
Pitpnm1	7038972	0.699985	0.45575	down	1.03297	361694	phosphatidylinositol transfer protein, membrane-associated 1
Coro1b	7038992	0.0305754	0.00447526	up	1.116	29474	coronin, actin-binding protein, 1B
Ptprcap	7038996	0.0594125	0.0118034	up	1.28948	499300	protein tyrosine phosphatase, receptor type, C polypeptide-associated protein
Ppp1ca	7039002	0.0172366	0.00179461	up	1.11059	24668	protein phosphatase 1, catalytic subunit, alpha isoform
Clcf1	7039008	0.151214	0.0436221	up	1.24376	365395	cardiotrophin-like cytokine factor 1
Pold4	7039013	0.181398	0.0569363	up	1.08564	361698	polymerase (DNA-directed), delta 4
Pcx	7039031	0.10451	0.0258997	down	1.09068	25104	pyruvate carboxylase
Spnb3	7039041	0.764845	0.534278	down	1.02942	29211	spectrin beta 3
Rbm4b	7039053	0.541238	0.291894	up	1.06133	474154	RNA binding motif protein 4B
mrpl11	7039080	0.0131375	0.00115948	down	1.22308	293666	mitochondrial ribosomal protein L11
Slc29a2	7039087	0.605385	0.354583	down	1.04971	65194	solute carrier family 29 (nucleoside transporters), member 2
Brms1	7039098	0.933486	0.832904	down	1.00982	293668	breast cancer metastasis-suppressor 1
Rin1	7039108	0.297744	0.116394	up	1.11434	207119	Ras and Rab interactor 1
Yif1	7039115	0.71916	0.48202	down	1.04065	171441	Yip1 interacting factor homolog (S. cerevisiae)
Eif1ad	7039157	0.535074	0.28574	down	1.04616	293673	eukaryotic translation initiation factor 1A domain containing
Bles03	7039168	0.112317	0.0289316	up	1.09339	266609	basophilic leukemia expressed protein BLES03
Fosl1	7039170	0.271783	0.10131	up	1.12046	25445	fos-like antigen 1
Fibp	7039173	0.789519	0.56878	down	1.05913	282837	fibroblast growth factor (acidic) intracellular binding protein
Efemp2	7039182	0.0422054	0.0072039	up	1.42745	293677	EGF-containing fibulin-like extracellular matrix protein 2
Rela	7039213	0.0194505	0.00218245	up	1.12944	309165	v-rel reticuloendotheliosis viral oncogene homolog A (avian)
Map3k11	7039219	0.33087	0.135833	down	1.05887	309168	mitogen-activated protein kinase kinase kinase 11
LOC499306	7039268	0.347273	0.146056	down	1.06418	499306	hypothetical gene supported by BC078985
Gpha2	7039270	0.99833	0.994525	down	1.00074	171158	glycoprotein hormone alpha 2
Ehd1	7039277	0.955148	0.880204	down	1.0043	293692	EH-domain containing 1
Men1	7039284	0.0134971	0.00120802	down	1.11037	29417	multiple endocrine neoplasia 1
Sf1	7039287	0.00325335	0.000120324	down	1.15519	117855	splicing factor 1
Nrxn2	7039308	0.0165241	0.00166641	down	1.11861	116595	neurexin 2
Bad	7039330	0.0388187	0.00636796	down	1.18441	64639	bcl2-associated death promoter
Ppp1r14b	7039336	0.886899	0.741516	down	1.02671	259225	protein phosphatase 1, regulatory (inhibitor) subunit 14B
Macrod1	7039352	0.397804	0.180023	down	1.06714	246233	MACRO domain containing 1
Slc22a8	7039417	0.0423941	0.00725729	down	1.46644	83500	solute carrier family 22 (organic anion transporter), member 8
Slc22a6	7039425	0.282746	0.107553	down	1.1293	29509	solute carrier family 22 (organic anion transporter), member 6
Chrm1	7039439	0.756035	0.522451	up	1.0572	25229	cholinergic receptor, muscarinic 1
Stx5a	7039467	0.0765771	0.0167524	down	1.0826	65134	syntaxin 5a
Nxf1	7039476	0.176666	0.0545396	up	1.23651	59087	nuclear RNA export factor 1
Bscl2	7039514	0.521267	0.274075	down	1.02171	361722	Bernardinelli-Seip congenital lipodystrophy 2 homolog (human)
Psbpc2	7039594	0.47273	0.23545	down	1.02542	293731	prostatic steroid-binding protein C2
Scgb2a1|Scgb2a2	7039595	0.642083	0.394112	down	1.03243	25010 | 361725	secretoglobin, family 2A, member 1 | secretoglobin, family 2A, member 2
Scgb2a2|Scgb2a1	7039600	0.987324	0.957225	up	1.00511	361725 | 25010	secretoglobin, family 2A, member 2 | secretoglobin, family 2A, member 1
Rab3il1	7039621	0.275844	0.103492	down	1.12731	171452	RAB3A interacting protein (rabin3)-like 1
Fads3	7039632	0.602781	0.352182	down	1.03915	286922	fatty acid desaturase 3
Fads1	7039650	0.993998	0.982384	up	1.00048	84575	fatty acid desaturase 1
Syt7	7039661	0.176276	0.0543554	down	1.08608	59267	synaptotagmin VII
RGD1305441	7039680	0.262217	0.0957064	down	1.08217	365407	similar to RIKEN cDNA 5730453I16
Cybasc3	7039697	0.192859	0.061907	up	1.07594	361729	cytochrome b, ascorbate dependent 3
Ddb1	7039711	0.0232991	0.00286866	up	1.14669	64470	damage-specific DNA binding protein 1
Slc15a3	7039734	0.0111269	0.000910624	up	1.78611	246239	solute carrier family 15, member 3
Prpf19	7039741	0.808562	0.596657	down	1.01605	246216	PRP19/PSO4 pre-mRNA processing factor 19 homolog (S. cerevisiae)
Gpr44	7039753	0.967876	0.909405	up	1.00933	309212	G protein-coupled receptor 44
Ms4a2	7039781	0.590263	0.337742	down	1.04192	25316	membrane-spanning 4-domains, subfamily A, member 2
Gif	7039794	0.935068	0.834882	up	1.01613	29319	gastric intrinsic factor
Mrpl16	7039796	0.0269042	0.00370268	down	1.16454	293754	mitochondrial ribosomal protein L16
Olr319_predicted	7039815	0.365751	0.157459	down	1.09608	309222	olfactory receptor 319 (predicted)
Olr329_predicted	7039833	0.645463	0.398447	down	1.09517	293773	olfactory receptor 329 (predicted)
Olr330_predicted	7039835	0.336566	0.139595	down	1.15243	405034	olfactory receptor 330 (predicted)
Olr336_predicted	7039837	0.444906	0.213512	down	1.05464	405032	olfactory receptor 336 (predicted)
Olr337	7039843	0.893243	0.755796	down	1.02522	309225	olfactory receptor 337
Mpeg1	7039850	0.00469262	0.00021462	up	2.72041	64552	macrophage expressed gene 1
Glyat	7039873	0.332589	0.136758	down	1.04976	293779	glycine-N-acyltransferase
Olr338_predicted	7039880	0.713717	0.474112	down	1.0531	293781	olfactory receptor 338 (predicted)
Keg1	7039884	0.86823	0.704218	down	1.02074	171179	kidney expressed gene 1
Lpxn	7039897	0.0775778	0.0170371	up	1.26264	293783	leupaxin
Olr339_predicted	7039904	0.985633	0.954038	up	1.00182	405303	olfactory receptor 339 (predicted)
Olr340_predicted	7039906	0.985459	0.952732	down	1.00246	293785	olfactory receptor 340 (predicted)
Olr344_predicted	7039908	0.973436	0.920471	down	1.00748	405929	olfactory receptor 344 (predicted)
Olr346_predicted	7039914	0.536649	0.287604	down	1.05979	293789	olfactory receptor 346 (predicted)
Olr347_predicted	7039917	0.861818	0.687577	down	1.02684	405031	olfactory receptor 347 (predicted)
Olr348_predicted	7039918	0.485775	0.245433	down	1.05057	405030	olfactory receptor 348 (predicted)
Olr352_predicted	7039932	0.101684	0.0249531	down	1.06844	293793	olfactory receptor 352 (predicted)
Olr354_predicted	7039933	0.494354	0.252503	down	1.09603	405931	olfactory receptor 354 (predicted)
Olr357_predicted	7039936	0.982902	0.946608	up	1.00397	293794	olfactory receptor 357 (predicted)
Olr361_predicted	7039940	0.897782	0.763235	up	1.01492	365413	olfactory receptor 361 (predicted)
Olr363_predicted	7039942	0.266892	0.0986466	down	1.04644	405025	olfactory receptor 363 (predicted)
Olr365_predicted	7039943	0.974782	0.926553	down	1.00446	405932	olfactory receptor 365 (predicted)
Olr367_predicted	7039947	0.565153	0.314324	down	1.02505	405933	olfactory receptor 367 (predicted)
Olr371_predicted	7039953	0.236386	0.0830498	up	1.06199	293803	olfactory receptor 371 (predicted)
Olr372_predicted	7039955	0.747531	0.511727	up	1.10109	405934	olfactory receptor 372 (predicted)
Olr373_predicted	7039957	0.872852	0.71215	up	1.03081	293805	olfactory receptor 373 (predicted)
Olr374_predicted	7039958	0.339925	0.141402	up	1.1627	405935	olfactory receptor 374 (predicted)
Olr375_predicted	7039961	0.604472	0.353901	up	1.06086	293808	olfactory receptor 375 (predicted)
Olr376_predicted	7039964	0.467562	0.230986	up	1.06209	293809	olfactory receptor 376 (predicted)
Olr384_predicted	7039968	0.8258	0.62934	up	1.06109	293817	olfactory receptor 384 (predicted)
Gnaq	7040068	0.543049	0.293812	down	1.05351	81666	guanine nucleotide binding protein, alpha q polypeptide
RGD1311350	7040139	0.875235	0.717077	up	1.01942	293823	similar to kIAA0367
Rfk|RGD1563242_predicted|RGD1560961_predicted	7040165	0.825282	0.628254	up	1.08984	499328 | 501601 | 311241	riboflavin kinase | similar to riboflavin kinase (predicted) | similar to RIKEN cDNA 0610038L10 gene (predicted)
LOC499330	7040238	0.120208	0.0315072	down	1.23224	499330	similar to Nicotinamide riboside kinase 1
RGD1311863	7040243	0.723031	0.485912	up	1.02905	293871	similar to RIKEN cDNA 2410127L17
LOC499331	7040254	0.804668	0.590945	up	1.02943	499331	similar to hypothetical protein D030056L22
Aldh1a1	7040314	0.0848062	0.0194029	down	1.63034	24188	aldehyde dehydrogenase 1 family, member A1
Cgi67l	7040397	0.309374	0.123225	up	1.02532	309399	Cgi67 serine protease precursor-like
Klf9	7040487	0.00569872	0.000300114	down	1.21449	117560	Kruppel-like factor 9
Apba1	7040513	0.117331	0.0305258	down	1.1399	83589	amyloid beta (A4) precursor protein-binding, family A, member 1
RGD1359349	7040655	0.579694	0.326832	up	1.06759	361744	similar to hypothetical protein MGC34760
Dmrt1	7040734	0.807048	0.593569	down	1.0335	114498	doublesex and mab-3 related transcription factor 1
Smarca2	7040782	0.00410605	0.000171997	down	1.15764	361745	SWI/SNF related, matrix associated, actin dependent regulator of chromatin, subfamily a, member 2
Vldlr	7040881	0.0014722	2.65567e-05	up	1.22307	25696	very low density lipoprotein receptor
Slc1a1	7040992	0.718011	0.480583	down	1.05106	25550	solute carrier family 1 (neuronal/epithelial high affinity glutamate transporter, system Xag), member 1
Ppapdc2	7040998	0.255354	0.0923106	down	1.06959	619549	phosphatidic acid phosphatase type 2 domain containing 2
Cdc37l1	7041002	0.0820056	0.0184562	down	1.14452	293886	cell division cycle 37 homolog (S. cerevisiae)-like 1
Rcl1	7041029	0.0226464	0.00272525	up	1.17211	309301	RNA terminal phosphate cyclase-like 1
Jak2	7041050	0.00150487	2.82392e-05	up	1.42971	24514	Janus kinase 2
Il33	7041124	0.0778699	0.0171201	up	1.34697	361749	interleukin 33
Mbl2	7041159	0.956355	0.884571	down	1.01152	64668	mannose binding lectin 2 (protein C)
Acf	7041273	0.0311606	0.0046175	down	1.07025	170912	apobec-1 complementation factor
Minpp1	7041326	0.221847	0.0751573	down	1.11436	29688	multiple inositol polyphosphate histidine phosphatase 1
Pten	7041354	0.593144	0.341524	up	1.05874	50557	phosphatase and tensin homolog
Lipf	7041428	0.993998	0.981953	up	1.00081	50682	lipase, gastric
Fas	7041442	0.302818	0.119588	up	1.03387	246097
Ifit3	7041467	0.0107927	0.000870207	up	1.20871	309526	interferon-induced protein with tetratricopeptide repeats 3
Ifit1	7041470	0.987827	0.958049	up	1.00808	56824	interferon-induced protein with tetratricopeptide repeats 1
Hhex	7041667	0.0239396	0.00302867	up	1.19993	79237	hematopoietically expressed homeobox
Plce1	7041731	0.656732	0.409767	down	1.03121	114633	phospholipase C, epsilon 1
Cyp2c	7041770	0.797474	0.581149	down	1.01113	29277	cytochrome P450, subfamily IIC (mephenytoin 4-hydroxylase)
LOC293989|Cyp2c6_predicted	7041790	0.974439	0.923712	down	1.00716	293989 | 246070	cytochrome P450-like | cytochrome P450, subfamily IIC6 (predicted)
Entpd1	7041900	0.00665326	0.000397026	up	1.74154	64519	ectonucleoside triphosphate diphosphohydrolase 1
Dntt	7041923	0.910505	0.78859	down	1.01386	294051	deoxynucleotidyltransferase, terminal
Got1	7042016	0.0329096	0.00499222	down	1.06893	24401	glutamate oxaloacetate transaminase 1, soluble
Hps1	7042049	0.209515	0.0693696	up	1.13083	114638	Hermansky-Pudlak syndrome 1 homolog (human)
RGD1303232	7042063	0.979009	0.938563	up	1.00511	309381
Crtac1	7042159	0.0942393	0.0225672	down	1.13325	171438	cartilage acidic protein 1
Avpi1	7042186	0.192618	0.0616776	down	1.05343	171386	arginine vasopressin-induced 1
RGD1307336	7042194	0.11634	0.0301835	down	1.1698	293950	similar to hypothetical protein
Cyp2c23	7042287	0.372002	0.161861	down	1.05967	83790	cytochrome P450, family 2, subfamily c, polypeptide 23
Scd2	7042315	0.0594125	0.0117963	up	1.045	83792	stearoyl-Coenzyme A desaturase 2
Lzts2	7042413	0.968744	0.911276	up	1.0046	365468	leucine zipper, putative tumor suppressor 2
Sfxn3	7042417	0.902403	0.770824	up	1.00867	65042	sideroflexin 3
Btrc	7042447	0.34279	0.143216	down	1.04001	361765	beta-transducin repeat containing
RGD1307648	7042479	0.0420765	0.00716218	down	1.15395	294004	similar to CG13901-PA
Hps6	7042520	0.699985	0.456038	down	1.01494	309446	Hermansky-Pudlak syndrome 6
Nolc1	7042532	0.0187581	0.00205976	down	1.21083	64896	nucleolar and coiled-body phosphoprotein 1
Nfkb2	7042559	0.0174387	0.00183888	up	1.27179	309452	nuclear factor of kappa light polypeptide gene enhancer in B-cells 2, p49/p100
RGD1309313	7042570	0.932955	0.83226	up	1.00838	309454	similar to RIKEN cDNA 4930538D17
Sfxn2	7042607	0.365766	0.157554	down	1.07209	294011	sideroflexin 2
RGD1305793	7042630	0.82952	0.634493	up	1.03181	309456	similar to hypothetical protein FLJ20154
As3mt	7042667	0.704617	0.46201	down	1.02909	140925	arsenic (+3 oxidation state) methyltransferase
Cnnm2	7042688	0.810744	0.600686	down	1.0245	294014	cyclin M2
Ina	7042712	0.0220643	0.00261779	down	1.16828	24503	internexin neuronal intermediate filament protein, alpha
Slk	7042758	0.148732	0.0426456	up	1.05404	54308	STE20-like kinase (yeast)
Gsto1	7042793	0.0209488	0.00241996	down	1.09748	114846	glutathione S-transferase omega 1
Gsto2	7042805	0.289948	0.112013	down	1.08277	309465	glutathione S-transferase omega 2
Ins1	7043099	0.971581	0.917557	up	1.01662	24505	insulin 1
Mxi1	7043189	0.205706	0.067863	down	1.1159	25701	Max interacting protein 1
Dusp5	7043230	0.117302	0.0304846	down	1.1828	171109	dual specificity phosphatase 5
Smc3	7043235	0.4447	0.213036	up	1.04146	29486	structural maintenace of chromosomes 3
Pdcd4	7043276	0.0262392	0.00352609	down	1.36625	64031	programmed cell death 4
Acsl5	7043337	0.0622858	0.0125778	up	1.13297	94340	acyl-CoA synthetase long-chain family member 5
Habp2	7043426	0.931341	0.828059	down	1.01795	292126	hyaluronic acid binding protein 2
Casp7	7043433	0.0278342	0.00389544	up	1.28569	64026	caspase 7
Adrb1	7043464	0.30275	0.119487	up	1.11254	24925	adrenergic receptor, beta 1
Trub1	7043522	0.0042029	0.000178349	down	1.25426	361775	TruB pseudouridine (psi) synthase homolog 1 (E. coli)
LOC361776	7043602	0.712877	0.473382	down	1.05316	361776
Pnlip	7043626	0.00332291	0.000126896	down	1.46742	25702	pancreatic lipase
Pnliprp1	7043637	0.761605	0.530818	down	1.03324	84028	pancreatic lipase related protein 1
Pnliprp2	7043646	0.612819	0.361685	up	1.03114	117554	pancreatic lipase-related protein 2
Kcnk18	7043689	0.021945	0.00259036	down	1.31798	445371	potassium channel, subfamily K, member 18
Slc18a2	7043694	0.436415	0.207021	up	1.03854	25549	solute carrier family 18 (vesicular monoamine), member 2
Grk5	7043811	0.999753	0.999753	up	1.00002	59075	G protein-coupled receptor kinase 5
Ces2	7043833	0.897782	0.76355	up	1.0138	171118	carboxylesterase 2 (intestine, liver)
Raet1l|RGD1563859_predicted|Raet1c_predicted|RGD1565376_predicted|Raet1e_predicted	7043901	0.892119	0.75411	down	1.02619	292461 | 292455 | 292458 | 502217 | 292450	retinoic acid early transcript 1L | similar to Retinoic acid early inducible protein 1 gamma precursor (RAE-1gamma) (predicted) | retinoic acid early transcript gamma (predicted) | retinoic acid early transcript 1E (predicted)
Pcmt1	7043913	0.291615	0.112972	down	1.07275	25604	protein-L-isoaspartate (D-aspartate) O-methyltransferase 1
Map3k7ip2	7043932	0.364465	0.156243	down	1.03635	308267	mitogen-activated protein kinase kinase kinase 7 interacting protein 2
Stxbp5	7044070	0.525321	0.277479	up	1.00943	81022	syntaxin binding protein 5 (tomosyn)
Grm1	7044133	0.945502	0.856332	down	1.01258	24414	glutamate receptor, metabotropic 1
Utrn	7044211	0.576711	0.324428	up	1.04282	25600	utrophin
Ltv1	7044269	0.105372	0.0262334	down	1.11533	361452	LTV1 homolog (S. cerevisiae)
Phactr2	7044287	0.249252	0.0892314	down	1.08216	308291	phosphatase and actin regulator 2
Pex3	7044307	0.0800368	0.0177856	down	1.25823	83519	peroxisomal biogenesis factor 3
LOC685045|LOC684848	7044476	0.519758	0.273219	up	1.06641	685045 | 684848	similar to Protein C6orf115
Pde7b	7044680	0.0474487	0.0085649	down	1.2077	140929	phosphodiesterase 7B
Ptprk	7044760	0.00865795	0.000600606	down	1.25394	360302	protein tyrosine phosphatase, receptor type, K, extracellular region
Ctgf	7044959	0.0642315	0.0130874	up	1.2843	64032	connective tissue growth factor
Stx7	7044991	0.971057	0.916282	up	1.00472	60466	syntaxin 7
Taar8a|Taar8c|Taar8b	7045002	0.966305	0.905668	up	1.00917	319104 | 319105 | 319106	trace-amine-associated receptor 8a | trace-amine-associated receptor 8c | trace-amine-associated receptor 8b
Taar7h|Taar7g	7045007	0.536297	0.28684	down	1.02066	294130 | 294131	trace-amine-associated receptor 7h | trace-amine-associated receptor 7g
Taar7g|Taar7c|Taar7b|Taar7e|Taar7d|Taar7h	7045008	0.849206	0.66664	up	1.01553	294131 | 494535 | 294126 | 294133 | 294134 | 294130	trace-amine-associated receptor 7g | trace amine-associated receptor 7C | trace-amine-associated receptor 7b | trace-amine-associated receptor 7e | trace-amine-associated receptor 7d | trace-amine-associated receptor 7h
Taar7e|Taar7a|Taar7c|Taar7b|Taar7g	7045011	0.99883	0.996707	up	1.00014	294133 | 294125 | 494535 | 294126 | 294131	trace-amine-associated receptor 7e | trace-amine-associated receptor 7a | trace amine-associated receptor 7C | trace-amine-associated receptor 7b | trace-amine-associated receptor 7g
Taar7d|Taar7c	7045012	0.954786	0.879074	down	1.016	294134 | 494535	trace-amine-associated receptor 7d | trace amine-associated receptor 7C
Taar7c|Taar7d|Taar7g|Taar7b|Taar7e|Taar7h	7045013	0.318299	0.128013	down	1.16463	494535 | 294134 | 294131 | 294126 | 294133 | 294130	trace amine-associated receptor 7C | trace-amine-associated receptor 7d | trace-amine-associated receptor 7g | trace-amine-associated receptor 7b | trace-amine-associated receptor 7e | trace-amine-associated receptor 7h
Taar7b|Taar7a|Taar7e|Taar7g|Taar7c	7045014	0.588436	0.335552	up	1.06688	294126 | 294125 | 294133 | 294131 | 494535	trace-amine-associated receptor 7b | trace-amine-associated receptor 7a | trace-amine-associated receptor 7e | trace-amine-associated receptor 7g | trace amine-associated receptor 7C
Taar5	7045016	0.938327	0.841882	up	1.01717	294123	trace amine associated receptor 5
Taar4	7045017	0.904146	0.77334	down	1.02268	294122	trace-amine-associated receptor 4
Taar3	7045020	0.63318	0.384712	down	1.04085	494319	trace amine associated receptor 3
Taar2	7045021	0.979158	0.938853	up	1.00377	294121	trace amine-associated receptor 2
Taar1	7045024	0.772297	0.545974	down	1.04494	113914	trace-amine-associated receptor 1
Sgk	7045121	0.711367	0.471088	up	1.04792	29517	serum/glucocorticoid regulated kinase
Trdn	7045188	0.247717	0.0884105	down	1.07963	59299	triadin
Echdc1	7045360	0.882107	0.731636	down	1.01774	361465	enoyl Coenzyme A hydratase domain containing 1
Ccdc127	7045399	0.00599639	0.000332487	down	1.34659	308060	coiled-coil domain containing 127
Slc9a3	7045415	0.764845	0.53428	down	1.03769	24784	solute carrier family 9 (sodium/hydrogen exchanger), member 3
Slc12a7	7045501	0.0727313	0.015621	up	1.17118	308069	solute carrier family 12, member 7
Tert	7045525	0.861234	0.686072	down	1.02479	301965	telomerase reverse transcriptase
Slc6a3	7045554	0.541273	0.292064	down	1.06365	24898	solute carrier family 6 (neurotransmitter transporter, dopamine), member 3
Syne1	7045772	0.450004	0.217429	down	1.14559	499010	spectrin repeat containing, nuclear envelope 1
Syne1	7045859	0.382639	0.169223	down	1.1485	499010	spectrin repeat containing, nuclear envelope 1
Cnksr3	7045969	0.0290215	0.00411782	up	1.24339	308113	Cnksr family member 3
Tfb1m	7046023	0.111512	0.028588	down	1.10351	308140	transcription factor B1, mitochondrial
Nox3	7046044	0.774416	0.550061	down	1.05023	292279	NADPH oxidase 3
Ldhal6b	7046185	0.838546	0.649924	down	1.03424	369018	lactate dehydrogenase A-like 6B
Dynlt1	7046264	0.0604069	0.0120887	down	1.11296	83462	dynein light chain Tctex-type 1
Vil2	7046271	0.0380335	0.00618851	up	1.1569	54319	villin 2
Sod2	7046351	0.0190572	0.00211978	up	1.26451	24787	superoxide dismutase 2, mitochondrial
Tcp1|RGD1562716_predicted	7046360	0.901754	0.768778	up	1.01087	24818 | 500254	t-complex protein 1 | similar to T-complex protein 1, alpha subunit (TCP-1-alpha) (CCT-alpha) (predicted)
Mrgprh	7046364	0.195885	0.0631526	down	1.18566	404641	MAS-related GPR, member H
Slc22a2	7046399	0.582966	0.329696	down	1.08281	29503	solute carrier family 22 (organic cation transporter), member 2
Plg	7046410	0.0143711	0.00132402	down	1.18371	85253	plasminogen
Agpat4	7046438	0.505575	0.261601	up	1.05865	170919	1-acylglycerol-3-phosphate O-acyltransferase 4 (lysophosphatidic acid acyltransferase, delta)
Park2	7046449	0.00197834	4.67041e-05	down	1.63226	56816	parkin
MGC94891	7046595	0.639491	0.391426	down	1.03952	681210	hypothetical protein LOC681210
Pde10a	7046605	0.496165	0.253849	down	1.05513	63885	phosphodiesterase 10A
Sft2d1	7046634	0.759789	0.528173	down	1.02429	292305	SFT2 domain containing 1
Brp44l	7046645	0.0497867	0.00916896	down	1.13444	171087	brain protein 44-like
Ccr6	7046656	0.738977	0.50279	up	1.05705	308163	chemokine (C-C motif) receptor 6
V1re5	7046791	0.693264	0.448574	down	1.02239	494234	vomeronasal 1 receptor, E5
Dll1	7047097	0.580194	0.327255	down	1.05741	84010	delta-like 1 (Drosophila)
Psmb1	7047107	0.965308	0.903703	up	1.00445	94198	proteasome (prosome, macropain) subunit, beta type 1
Lnpep	7047191	0.523634	0.276294	up	1.05129	171105	leucyl/cystinyl aminopeptidase
Has1	7047218	0.51203	0.267112	up	1.07902	282821	hyaluronan synthase 1
V1re27	7047239	0.39885	0.18069	up	1.07477	494246
V1re3	7047243	0.720483	0.483229	down	1.06063	494259	vomeronasal 1 receptor, E3
V1re4	7047251	0.643658	0.395857	down	1.08399	494300	vomeronasal 1 receptor, E4
V1re23	7047254	0.599963	0.348659	down	1.02892	494306
V1re7	7047257	0.769577	0.542669	down	1.05188	494304	vomeronasal 1 receptor, e7
V1re22	7047264	0.267533	0.0990457	down	1.10053	494305
V1rf2	7047295	0.691799	0.446743	down	1.03542	494252	vomeronasal 1 receptor, f2
V1rf5	7047296	0.486959	0.246588	down	1.05573	494288	vomeronasal 1 receptor, f5
LOC292516	7047396	0.583136	0.330043	down	1.08043	292516	similar to actin-like 7-alpha-like protein
V1re14	7047412	0.862781	0.689598	down	1.03008	494283	vomeronasal 1 receptor, e14
V1rm2	7047413	0.716334	0.478712	down	1.04337	494270
V1rm1	7047415	0.104557	0.0259239	down	1.07991	494245
Lilrb3|LOC683463|LOC690955	7047449	0.466838	0.230058	up	1.0479	361493 | 683463 | 690955	leukocyte immunoglobulin-like receptor, subfamily B (with TM and ITIM domains), member 3 | similar to paired-Ig-like receptor B
Pirb|Lilrb3|LOC683463|LOC690955	7047485	0.989123	0.960623	up	1.00335	65146 | 361493 | 683463 | 690955	paired-Ig-like receptor B | leukocyte immunoglobulin-like receptor, subfamily B (with TM and ITIM domains), member 3 | similar to paired-Ig-like receptor B
Rps9	7047499	0.303451	0.119947	up	1.19179	81772	ribosomal protein S9
Tsen34	7047506	0.0846277	0.0193344	down	1.19503	292534	tRNA splicing endonuclease 34 homolog (SEN34, S. cerevisiae)
Cacng6	7047547	0.985459	0.952889	up	1.00592	140727	calcium channel, voltage-dependent, gamma subunit 6
Cacng8	7047552	0.186702	0.0589718	up	1.1106	140729	calcium channel, voltage-dependent, gamma subunit 8
Cacng7	7047557	0.000874817	9.97615e-06	down	1.23478	140728	calcium channel, voltage-dependent, gamma subunit 7
Prkcc	7047561	0.967828	0.909195	up	1.00505	24681	protein kinase C, gamma
Myadm	7047566	0.587685	0.334231	up	1.04939	369016	myeloid-associated differentiation marker
LOC286914	7047591	0.694211	0.450481	down	1.01183	286914	putative pheromone receptor (Go-VN5)
V1re12	7047594	0.828308	0.632763	up	1.04149	494312	vomeronasal 1 receptor, e12
Apeg3	7047667	0.000169309	2.39745e-07	up	1.45245	619476	antisense paternally expressed gene 3
Olr7_predicted	7047675	0.823795	0.625227	down	1.05368	405043	olfactory receptor 7 (predicted)
Olr8_predicted	7047677	0.606953	0.355869	down	1.10146	292563	olfactory receptor 8 (predicted)
Zfp667	7047713	0.974782	0.926779	down	1.00553	308326	zinc finger protein 667
Galp	7047723	0.572887	0.321261	up	1.05365	64568	galanin-like peptide
V1rd7	7047782	0.963794	0.899792	up	1.00825	494268	vomeronasal 1 receptor, D7
V1rd26	7047783	0.284215	0.108387	down	1.09603	494264
Epn1	7047787	0.0336064	0.00514942	down	1.11098	117277	Epsin 1
Rpl28|RGD1565183_predicted|LOC690096	7047876	0.81254	0.604285	down	1.06115	64638 | 293846 | 690096	ribosomal protein L28 | similar to ribosomal protein L28 (predicted)
Ncr1	7047956	0.770117	0.543841	down	1.04891	117547	natural cytotoxicity triggering receptor 1
Fcar	7047961	0.917185	0.802482	up	1.01053	365183	IgA Fc receptor
Kir3dl1	7047971	0.977678	0.933893	down	1.00405	353253	killer cell immunoglobulin-like receptor, three domains, long cytoplasmic tail, 1
Lilrb4	7047977	0.0019795	4.69713e-05	up	5.57588	292594	leukocyte immunoglobulin-like receptor, subfamily B, member 4
V1rg1	7048096	0.502092	0.258774	down	1.02187	494256	vomeronasal 1 receptor, g1
V1rg5	7048098	0.385543	0.171479	down	1.03728	494261	vomeronasal 1 receptor, g5
V1rg9	7048112	0.863817	0.693999	up	1.01349	494266	vomeronasal 1 receptor, G9
V1rg13	7048115	0.674288	0.42743	down	1.07874	494279
V1rg11	7048118	0.921763	0.811732	up	1.01565	494267	vomeronasal 1 receptor, g11
V1rl1_predicted|V1rm3	7048127	0.466632	0.229644	up	1.29701	365190 | 292607	vomeronasal 1 receptor, L1 (predicted) | vomeronasal 1 receptor, m3
V1rk1	7048234	0.365026	0.156793	down	1.09896	494296	vomeronasal 1 receptor, k1
Smp2a|Sult2a2_predicted|Sult2a1	7048268	0.237807	0.0838084	up	1.03003	24902 | 361510 | 24912	rat senescence marker protein 2A gene, exons 1 and 2 | sulfotransferase family 2A, dehydroepiandrosterone (DHEA)-preferring, member 2 (predicted) | sulfotransferase family 2A, dehydroepiandrosterone (DHEA)-preferring, member 1
Smp2a|Sult2a2_predicted|Sult2a1	7048296	0.807048	0.594005	down	1.02948	24902 | 361510 | 24912	rat senescence marker protein 2A gene, exons 1 and 2 | sulfotransferase family 2A, dehydroepiandrosterone (DHEA)-preferring, member 2 (predicted) | sulfotransferase family 2A, dehydroepiandrosterone (DHEA)-preferring, member 1
Crx	7048312	0.714571	0.475101	up	1.0682	60446	cone-rod homeobox containing gene
Sepw1	7048315	0.40381	0.183572	up	1.06654	25545	selenoprotein W, muscle 1
Gltscr2	7048321	0.762241	0.532	up	1.02921	292624	glioma tumor suppressor candidate region gene 2
Sae1	7048375	0.99883	0.998145	up	1.00009	308384	SUMO1 activating enzyme subunit 1
Mif	7048412	0.277535	0.104227	down	1.08472	81683	macrophage migration inhibitory factor
Calm3|Calm1|Calm2	7048423	0.975055	0.928191	down	1.00246	24244 | 24242 | 50663	calmodulin 3 | calmodulin 1 | calmodulin 2
Ppp5c	7048434	0.216159	0.0725953	down	1.06332	65179	protein phosphatase 5, catalytic subunit
Hif3a	7048444	0.289283	0.111511	down	1.13705	64345	hypoxia inducible factor 3, alpha subunit
Psg19	7048487	0.8186	0.615734	down	1.01906	24256	pregnancy specific glycoprotein 19
Foxa3	7048532	0.879251	0.723413	up	1.02442	25100	forkhead box A3
Gipr	7048577	0.917041	0.802245	up	1.01571	25024	gastric inhibitory polypeptide receptor
Klc3	7048643	0.75168	0.517895	up	1.04461	171549	kinesin light chain 3
Apoc1	7048679	0.607801	0.356687	down	1.08438	25292	apolipoprotein C-I
Apoe	7048681	0.616594	0.36615	up	1.01097	25728	apolipoprotein E
Tomm40	7048688	0.0209079	0.00240972	down	1.12428	308416	translocase of outer mitochondrial membrane 40 homolog (yeast)
Pvrl2	7048696	0.795042	0.577904	down	1.023	308417	poliovirus receptor-related 2
Bcam	7048702	0.0271983	0.00379328	down	1.09149	78958	basal cell adhesion molecule
PVR	7048738	0.900707	0.767128	down	1.03006	25066	poliovirus receptor
Zfp111	7048757	0.624745	0.375798	down	1.03759	170849	zinc finger protein 111
Zfp61	7048763	0.963638	0.89786	down	1.00771	499094	zinc finger protein 61
RGD1311107	7048801	0.8639	0.694789	down	1.05114	308428	similar to hypothetical protein R30953_1
Tex101	7048823	0.54342	0.294345	up	1.03719	207113	testis expressed gene 101
Rabac1	7048859	0.10557	0.0263695	up	1.09125	83583	Rab acceptor 1 (prenylated)
Atp1a3	7048865	0.0180231	0.00193104	down	1.09859	24213	ATPase, Na+/K+ transporting, alpha 3 polypeptide
Grik5	7048873	0.99883	0.99827	down	1.00009	24407	glutamate receptor, ionotropic, kainate 5
Pafah1b3	7048947	0.221802	0.0751064	down	1.14429	114113	platelet-activating factor acetylhydrolase, isoform 1b, alpha1 subunit
Lipe	7048952	0.422557	0.196494	up	1.10012	25330	lipase, hormone sensitive
Ceacam1|Ceacam10	7048969	0.0428149	0.00737115	down	1.3397	81613 | 287009	CEA-related cell adhesion molecule 1 | CEA-related cell adhesion molecule 10
Axl	7049010	0.0162564	0.00162957	up	1.34514	308444
Cyp2b21	7049055	0.979009	0.938063	down	1.00288	292728	cytochrome P450, family 2, subfamily b, polypeptide 21
Egln2	7049079	0.293928	0.114299	down	1.08086	308457	EGL nine homolog 2 (C. elegans)
Rab4b	7049092	0.00245394	7.82655e-05	down	1.28373	50866	RAB4B, member RAS oncogene family
Mia1	7049099	0.602868	0.352451	down	1.05866	81510	melanoma inhibitory activity 1
Snrpa	7049107	0.889403	0.747809	down	1.00894	292729	small nuclear ribonucleoprotein polypeptide A
Itpkc	7049112	0.62397	0.374835	up	1.05075	308451	inositol 1,4,5-trisphosphate 3-kinase C
Pld3	7049155	0.499373	0.256337	up	1.01667	361527	phospholipase D family, member 3
Psmc4	7049245	0.0245949	0.00318006	down	1.0964	117262	proteasome (prosome, macropain) 26S subunit, ATPase, 4
Dll3	7049259	0.936074	0.837361	down	1.01368	114125	delta-like 3 (Drosophila)
Zfp36	7049312	0.925517	0.817614	down	1.07648	79426	zinc finger protein 36
Nfkbib	7049352	0.0010498	1.37372e-05	down	1.38132	81525	nuclear factor of kappa light chain gene enhancer in B-cells inhibitor, beta
Actn4	7049366	0.0914519	0.0217115	up	1.03525	63836	actinin alpha 4
RGD1303117	7049401	0.842974	0.657047	down	1.02584	292764	hypothetical protein LOC292764
Kcnk6	7049462	0.166217	0.0499858	up	1.16463	116491	potassium inwardly-rectifying channel, subfamily K, member 6
Spint2	7049509	0.955148	0.881026	down	1.00917	292770	serine protease inhibitor, Kunitz type 2
Sipa1l3	7049520	0.012788	0.00111583	down	1.23842	292771	signal-induced proliferation-associated 1 like 3
Hcst	7049668	0.0190572	0.0021249	up	1.36997	474146	hematopoietic cell signal transducer
Psenen	7049727	0.0206762	0.0023705	up	1.13275	292788	presenilin enhancer 2 homolog (C. elegans)
Rbm42	7049812	0.590263	0.337936	down	1.04031	361545	RNA binding motif protein 42
Gapdhs	7049865	0.978301	0.936145	up	1.00748	66020	glyceraldehyde-3-phosphate dehydrogenase, spermatogenic
Ffar2	7049873	0.595325	0.343778	up	1.11125	292794	free fatty acid receptor 2
Ffar1	7049878	0.915809	0.79996	down	1.02653	266607	free fatty acid receptor 1
Mag	7049916	0.937238	0.839946	up	1.02361	29409	myelin-associated glycoprotein
Hamp	7049929	0.706202	0.464674	up	1.12004	84604	hepcidin antimicrobial peptide
Usf2	7049931	0.0436428	0.00757674	up	1.0912	81817	upstream transcription factor 2
Lsr	7049937	0.382639	0.169222	up	1.11444	64355	lipolysis stimulated lipoprotein receptor
Fxyd5	7049945	0.0247904	0.00321435	up	1.36041	60338	FXYD domain-containing ion transport regulator 5
Fxyd7	7049949	0.163511	0.0490336	down	1.0379	63848	FXYD domain-containing ion transport regulator 7
Fxyd1	7049957	0.237807	0.0837846	up	1.14194	58971	FXYD domain-containing ion transport regulator 1
Fxyd3	7049968	0.0296617	0.00425842	up	1.2382	116831	FXYD domain-containing ion transport regulator 3
Hpn	7049980	0.86823	0.704766	up	1.02838	29135	hepsin
Scn1b	7049988	0.793211	0.573494	up	1.0157	29686	sodium channel, voltage-gated, type I, beta
Gramd1a	7049995	0.128443	0.0346453	down	1.0625	361550	GRAM domain containing 1A
Gpi	7050055	0.822019	0.622684	up	1.01235	292804	glucose phosphate isomerase
Lrp3	7050130	0.282146	0.107222	down	1.07143	89787	low density lipoprotein receptor-related protein 3
Nudt19	7050174	0.0106488	0.000843136	down	1.24829	308518	nudix (nucleoside diphosphate linked moiety X)-type motif 19
Plekhf1	7050397	0.121092	0.0317682	down	1.09035	308543	pleckstrin homology domain containing, family F (with FYVE domain) member 1
Pop4	7050402	0.378657	0.165978	down	1.15104	292831	processing of precursor 4, ribonuclease P/MRP family, (S. cerevisiae)
Grb2	7050522	0.648162	0.401728	up	1.03074	81504	growth factor receptor bound protein 2
Klk1	7050603	0.178915	0.0556258	down	1.11151	292855	kallikrein 1
Gk11	7050637	0.889735	0.748196	up	1.02425	408242	glandular kallikrein 11
Ton|Klk1|LOC292861	7050641	0.604959	0.35426	down	1.1195	24841 | 292855 | 292861	tonin | kallikrein 1
Clec11a	7050662	0.365026	0.156786	down	1.14021	29313	C-type lectin domain family 11, member a
MGC93975	7050683	0.910296	0.78824	down	1.0068	292878	similar to 2310044H10Rik protein
Spib	7050688	0.96451	0.901571	down	1.00999	499146	Spi-B transcription factor (Spi-1/PU.1 related)
Pold1	7050691	0.869888	0.707857	down	1.01737	59294	polymerase (DNA directed), delta 1, catalytic subunit
Nr1h2	7050695	0.867366	0.701477	down	1.02011	58851	nuclear receptor subfamily 1, group H, member 2
Atf5	7050720	0.987366	0.957482	down	1.00272	282840	activating transcription factor 5
Ptov1	7050729	0.565266	0.31466	down	1.02914	292888	prostate tumor over expressed gene 1
Scaf1	7050793	0.0270334	0.00373532	down	1.1207	56081	SR-related CTD-associated factor 1
Rcn3_predicted|Aldh16a1	7050858	0.992078	0.970528	up	1.00284	494125 | 361571	reticulocalbin 3, EF-hand calcium binding domain (predicted) | aldehyde dehydrogenase 16 family, member A1
Fcgrt	7050860	0.0611635	0.0122845	up	1.2134	29558	Fc receptor, IgG, alpha chain transporter
Rpl13a	7050878	0.627896	0.378722	up	1.06425	317646	ribosomal protein L13A
Cd37	7050932	0.00953617	0.0007054	up	1.85127	29185	CD37 antigen
Trpm4	7050943	0.948862	0.863969	down	1.00995	171143	transient receptor potential cation channel, subfamily M, member 4
Lin7b	7050974	0.0106598	0.000849167	down	1.29427	60377	lin-7 homolog b (C. elegans)
Bax	7051016	0.95134	0.86829	down	1.01762	24887	Bcl2-associated X protein
Nucb1	7051021	0.00206725	5.18544e-05	down	1.12494	84595	nucleobindin 1
Myd116	7051029	0.550836	0.301159	down	1.07144	171071	myeloid differentiation primary response gene 116
Fgf21	7051039	0.864239	0.696099	down	1.03334	170580	fibroblast growth factor 21
Fut2|RGD1562499_predicted	7051048	0.830881	0.637704	down	1.05003	58924 | 308586	fucosyltransferase 2 (secretor status included) | similar to GDP-L-fucose:beta-D-galactoside 2-alpha-1-fucosyltransferase (predicted)
Sphk2	7051070	0.536649	0.287616	down	1.04861	308589	sphingosine kinase 2
Pscd2	7051090	0.952297	0.872286	up	1.00286	116692	pleckstrin homology, Sec7 and coiled-coil domains 2
Kcnj14	7051093	0.936074	0.837933	up	1.01201	276720	potassium inwardly-rectifying channel, subfamily J, member 14
Grwd1	7051098	0.366693	0.158042	down	1.07094	308592	glutamate-rich WD repeat containing 1
Grin2d	7051103	0.776994	0.553377	up	1.04363	24412	glutamate receptor, ionotropic, N-methyl D-aspartate 2D
Emp3	7051105	0.0396914	0.00659281	up	1.27397	81505	epithelial membrane protein 3
Abcc6	7051110	0.915255	0.797813	up	1.01814	81642	ATP-binding cassette, sub-family C (CFTR/MRP), member 6
Kcnj11	7051120	0.407953	0.186345	down	1.09872	83535	potassium inwardly rectifying channel, subfamily J, member 11
Abcc8	7051122	0.0099159	0.000751496	down	1.2029	25559	ATP-binding cassette, sub-family C (CFTR/MRP), member 8
Ush1c	7051138	0.897782	0.763458	down	1.02618	308596	Usher syndrome 1C homolog (human)
Saa4|Hps5	7051241	0.901172	0.767799	up	1.02486	365245 | 308598	serum amyloid A 4 | Hermansky-Pudlak syndrome 5
LOC494539	7051261	0.115772	0.0299802	up	1.35289	494539	spectrin beta-like
Tsg101	7051290	0.0161772	0.00161184	down	1.11459	292925	tumor susceptibility gene 101
Ptpn5	7051330	0.555627	0.305258	up	1.05315	29644	protein tyrosine phosphatase, non-receptor type 5
Mrga10	7051350	0.765434	0.536506	down	1.06934	252960	nuclear receptor MrgA10 RF-amide G protein-coupled receptor
Mrgprx1|Mrgprc	7051356	0.0253564	0.00334914	up	1.1806	282547 | 404646	MAS-related GPR, member X1 | MAS-related G-protein coupled receptor, member C
Mrgprb4	7051358	0.419592	0.194567	down	1.31846	404658	MAS-related GPR, member B4
Mrgprb13	7051367	0.460973	0.22591	down	1.11628	404643	MAS-related GPR, member B13
Mrgprx2	7051372	0.596677	0.345252	down	1.03413	404640	MAS-related GPR, member X2
Mrgprb2	7051376	0.706057	0.464244	down	1.02706	404645	MAS-related G protein-coupled receptor, member B2
Csrp3	7051386	0.608955	0.358001	up	1.10519	117505	cysteine and glycine-rich protein 3
Dbx1	7051464	0.960063	0.89073	down	1.0101	292934	developing brain homeobox 1
Gabrg3	7051876	0.0227603	0.00274722	down	1.50078	79211	gamma-aminobutyric acid (GABA) A receptor, subunit gamma 3
Gabra5	7051886	0.693897	0.450053	up	1.04059	29707	gamma-aminobutyric acid (GABA-A) receptor, subunit alpha 5
Snrpn|Snurf|LOC683118|LOC688682	7052022	0.955342	0.882664	up	1.00678	81781 | 113938 | 683118 | 688682	small nuclear ribonucleoprotein N | SNRPN upstream reading frame | similar to small nuclear ribonucleoparticle-associated protein
Chrna7	7052227	0.15955	0.0474014	down	1.11392	25302	cholinergic receptor, nicotinic, alpha polypeptide 7
Aldh1a3	7052390	0.335428	0.138923	down	1.18446	266603	aldehyde dehydrogenase family 1, subfamily A3
Dmn	7052463	0.676442	0.429287	down	1.03693	308709	desmuslin
Nr2f2	7052670	0.443116	0.211794	up	1.0991	113984	nuclear receptor subfamily 2, group F, member 2
Slco3a1	7053018	0.000874817	1.00615e-05	down	1.32918	140915	solute carrier organic anion transporter family, member 3a1
Sv2b	7053049	0.646372	0.39964	down	1.03127	117556	synaptic vesicle glycoprotein 2b
Ntrk3	7053227	0.0632314	0.01283	down	1.25891	29613	neurotrophic tyrosine kinase, receptor, type 3
Mrpl46	7053246	0.00318826	0.000116954	down	1.41348	293054	mitochondrial ribosomal protein L46
Hapln3	7053289	0.230278	0.0795658	down	1.09315	308773	hyaluronan and proteoglycan link protein 3
Mfge8	7053295	0.701323	0.458067	up	1.02148	25277	milk fat globule-EGF factor 8 protein
Polg	7053323	0.205999	0.0680097	down	1.08352	85472	polymerase (DNA directed), gamma
Rhcg	7053338	0.755315	0.521771	up	1.0443	293048	Rhesus blood group-associated C glycoprotein
Plin	7053358	0.983705	0.949168	up	1.00466	25629	perilipin
Pex11a	7053370	0.529675	0.281317	down	1.06873	85249	peroxisomal biogenesis factor 11A
Anpep	7053383	0.0247757	0.00320645	up	1.69691	81641	alanyl (membrane) aminopeptidase
Idh2	7053433	0.576898	0.324627	down	1.04642	361596	isocitrate dehydrogenase 2 (NADP+), mitochondrial
Cib1	7053447	0.296078	0.115528	up	1.13437	81823	calcium and integrin binding 1 (calmyrin)
Furin	7053534	0.00936092	0.000682236	up	1.18296	54281	furin (paired basic amino acid cleaving enzyme)
Sec11a	7053629	0.461708	0.226482	up	1.10394	65166	SEC11 homolog A (S. cerevisiae)
Homer2	7053695	0.223766	0.0761236	down	1.06131	29547	homer homolog 2 (Drosophila)
Btbd1	7053714	0.680245	0.433646	up	1.02516	293060	BTB (POZ) domain containing 1
Hdgfrp3	7053729	0.0662445	0.0136608	down	1.15361	252941	hepatoma-derived growth factor, related protein 3
Mesdc1	7053866	0.405595	0.184776	down	1.10361	308795	mesoderm development candidate 1
Arnt2	7053895	0.287292	0.110402	down	1.06977	25243	aryl hydrocarbon receptor nuclear translocator 2
Fah	7053918	0.0918769	0.0218569	down	1.09308	29383	fumarylacetoacetate hydrolase
Zfand6	7053926	0.051071	0.00949698	up	1.2044	293067	zinc finger, AN1-type domain 6
LOC286983|RGD1561322_predicted|LOC679557|LOC679593	7053946	0.741288	0.505501	up	1.02224	286983 | 293069 | 679557 | 679593	putative pheromone receptor (Go-VN3) | similar to putative pheromone receptor (Go-VN3) (predicted)
Olr12_predicted	7053952	0.168557	0.0509957	up	1.01901	365302	olfactory receptor 12 (predicted)
Olr13_predicted	7053954	0.94963	0.866049	up	1.01245	293075	olfactory receptor 13 (predicted)
Olr14_predicted	7053956	0.17867	0.0554682	up	1.10753	404901	olfactory receptor 14 (predicted)
Olr16_predicted	7053959	0.849144	0.665603	down	1.01973	404899	olfactory receptor 16 (predicted)
Olr17_predicted	7053961	0.990554	0.964157	down	1.00164	405261	olfactory receptor 17 (predicted)
Olr19_predicted	7053963	0.699985	0.456023	down	1.02975	293081	olfactory receptor 19 (predicted)
Olr24_predicted	7053970	0.86823	0.705516	up	1.02396	404898	olfactory receptor 24 (predicted)
Olr27_predicted	7053974	0.668159	0.422089	down	1.02761	405258	olfactory receptor 27 (predicted)
Olr29_predicted	7053977	0.285885	0.109335	down	1.08516	404896	olfactory receptor 29 (predicted)
Olr32_predicted|Olr27_predicted	7053982	0.765042	0.535115	down	1.04948	404895 | 405258	olfactory receptor 32 (predicted) | olfactory receptor 27 (predicted)
Folh1	7053984	0.000976551	1.22866e-05	down	1.7225	85309	folate hydrolase
Tmem135	7054087	0.530551	0.282112	up	1.02713	293098	transmembrane protein 135
Prss23	7054113	0.765593	0.537189	up	1.04927	308807	protease, serine, 23
Ccdc81	7054129	0.924293	0.815191	down	1.01258	308810	coiled-coil domain containing 81
LOC293103	7054137	0.467562	0.231052	up	1.04287	293103	similar to RIKEN cDNA 0610007P06
Tmem126a	7054213	0.0739364	0.0159509	down	1.13917	293113	transmembrane protein 126A
Thrsp	7054661	0.935484	0.836333	down	1.01579	25357	thyroid hormone responsive protein
Aqp11	7054680	0.0665555	0.0137543	down	1.10194	286758	aquaporin 11
Myo7a	7054699	0.782016	0.559201	up	1.04137	266714	myosin VIIA
Capn5	7054711	0.0262796	0.00353788	down	1.08387	171495	calpain 5
Omp	7054716	0.774021	0.548937	up	1.05958	24612	olfactory marker protein
Tsku	7054758	0.883296	0.73532	down	1.02423	308843	tsukushin
Dgat2	7054851	0.0146386	0.00136501	down	1.17677	252900	diacylglycerol O-acyltransferase 2
Serpinh1	7054868	0.13738	0.0382703	up	1.2245	29345	serine (or cysteine) peptidase inhibitor, clade H, member 1
Slco2b1	7054899	0.145747	0.0412891	up	1.20327	140860	solute carrier organic anion transporter family, member 2b1
Neu3	7054914	0.144816	0.0409025	down	1.10779	117185	neuraminidase 3
Dnajb13	7054963	0.505918	0.261916	down	1.06012	308857	DnaJ (Hsp40) related, subfamily B, member 13
Plekhb1	7054975	0.265849	0.0980627	down	1.04995	64471	pleckstrin homology domain containing, family B (evectins) member 1
P2ry6	7055029	0.00236859	7.16885e-05	up	1.69473	117264	pyrimidinergic receptor P2Y, G-protein coupled, 6
P2ry2	7055036	0.6165	0.365555	up	1.03726	29597	purinergic receptor P2Y, G-protein coupled 2
Art2b	7055072	0.849562	0.66765	up	1.03442	293152	ADP-ribosyltransferase 2b
Inppl1	7055089	0.173056	0.0530271	up	1.07982	65038	inositol polyphosphate phosphatase-like 1
Folr1	7055097	0.871294	0.710115	up	1.03536	171049	folate receptor 1 (adult)
Il18bp	7055111	0.00179303	3.90733e-05	up	2.19011	84388	interleukin 18 binding protein
Art5	7055117	0.998395	0.995373	down	1.00046	259167	ADP-ribosyltransferase 5
Chrna10	7055119	0.555469	0.305037	down	1.09379	64574	cholinergic receptor, nicotinic, alpha polypeptide 10
Nup98	7055136	0.908	0.780924	up	1.00863	81738	nucleoporin 98
Olr39_predicted	7055165	0.905008	0.77594	down	1.04008	293198	olfactory receptor 39 (predicted)
Olr40_predicted	7055167	0.901754	0.769128	down	1.02107	293197	olfactory receptor 40 (predicted)
Olr44_predicted	7055188	0.961306	0.89299	down	1.01493	293193	olfactory receptor 44 (predicted)
Olr47_predicted	7055197	0.436292	0.206284	up	1.08568	293189	olfactory receptor 47 (predicted)
Olr51_predicted	7055200	0.385808	0.171652	down	1.10285	405904	olfactory receptor 51 (predicted)
Olr56_predicted	7055204	0.983803	0.949735	up	1.00487	293205	olfactory receptor 56 (predicted)
Olr57_predicted	7055205	0.849206	0.66689	down	1.02733	405018	olfactory receptor 57 (predicted)
Olr63	7055209	0.00292296	0.000102932	up	1.65797	365323	olfactory receptor 63
Olr69_predicted	7055221	0.889948	0.748483	down	1.01899	365326	olfactory receptor 69 (predicted)
Olr70_predicted	7055225	0.951453	0.869552	up	1.0075	293215	olfactory receptor 70 (predicted)
Olr72_predicted	7055227	0.783807	0.561665	down	1.0337	405015	olfactory receptor 72 (predicted)
Olr80_predicted	7055230	0.932955	0.832075	down	1.00665	293223	olfactory receptor 80 (predicted)
Olr82_predicted	7055232	0.993763	0.97501	down	1.002	365328	olfactory receptor 82 (predicted)
Olr92_predicted	7055236	0.769632	0.543247	down	1.11649	293233	olfactory receptor 92 (predicted)
Olr93_predicted	7055237	0.441141	0.210477	up	1.23081	293234	olfactory receptor 93 (predicted)
Olr94_predicted	7055239	0.99721	0.990971	up	1.00151	405908	olfactory receptor 94 (predicted)
Olr95_predicted	7055241	0.847366	0.663736	up	1.07222	405909	olfactory receptor 95 (predicted)
Olr104_predicted	7055245	0.532483	0.283296	down	1.21011	293243	olfactory receptor 104 (predicted)
Olr105_predicted	7055247	0.21855	0.073635	down	1.15574	293244	olfactory receptor 105 (predicted)
Olr106_predicted	7055249	0.841134	0.653655	down	1.03586	293245	olfactory receptor 106 (predicted)
Olr109_predicted	7055252	0.93973	0.84499	up	1.00684	405298	olfactory receptor 109 (predicted)
Olr113_predicted	7055254	0.241264	0.0854063	up	1.16406	293251	olfactory receptor 113 (predicted)
Olr114_predicted	7055255	0.0433279	0.00750108	down	1.08044	405297	olfactory receptor 114 (predicted)
Olr115_predicted	7055256	0.83238	0.639797	down	1.00945	293253	olfactory receptor 115 (predicted)
Olr119_predicted	7055263	0.996535	0.9899	up	1.00079	293255	olfactory receptor 119 (predicted)
Olr120_predicted	7055264	0.993998	0.980784	up	1.00093	293256	olfactory receptor 120 (predicted)
Olr121_predicted	7055266	0.486959	0.246604	up	1.05766	293257	olfactory receptor 121 (predicted)
Olr124_predicted	7055267	0.946172	0.859335	up	1.01768	293260	olfactory receptor 124 (predicted)
Olr125_predicted	7055270	0.648162	0.401478	down	1.04005	405004	olfactory receptor 125 (predicted)
Olr126_predicted|Olr127_predicted	7055274	0.974782	0.925545	down	1.00652	293262 | 405911	olfactory receptor 126 (predicted) | olfactory receptor 127 (predicted)
Olr127_predicted|Olr126_predicted	7055278	0.880915	0.728408	down	1.01156	405911 | 293262	olfactory receptor 127 (predicted) | olfactory receptor 126 (predicted)
Olr128_predicted	7055280	0.888901	0.746387	up	1.01518	293263	olfactory receptor 128 (predicted)
Hbb|LOC100134871|MGC72973|LOC689064	7055290	0.21443	0.0717998	up	1.49531	24440 | 100134871 | 361619 | 689064	hemoglobin, beta | beta globin minor gene | beta-glo | beta-globin
MGC72973	7055296	0.239465	0.0845087	up	1.63232	361619	beta-glo
Hbg1	7055305	0.99833	0.994401	up	1.0006	94164	hemoglobin, gamma A
Hbe1_predicted	7055314	0.621132	0.371064	down	1.07525	293267	hemoglobin, epsilon 1 (predicted)
Olr129_predicted	7055317	0.475737	0.237811	down	1.0733	405912	olfactory receptor 129 (predicted)
Olr130_predicted	7055319	0.445286	0.213802	up	1.05054	293268	olfactory receptor 130 (predicted)
Olr131_predicted	7055322	0.838319	0.649342	down	1.04402	405071	olfactory receptor 131 (predicted)
Olr141_predicted	7055331	0.96329	0.897165	down	1.01704	293280	olfactory receptor 141 (predicted)
Olr142_predicted	7055332	0.734949	0.498538	down	1.07051	365330	olfactory receptor 142 (predicted)
Olr144_predicted	7055334	0.563401	0.312667	down	1.06194	293282	olfactory receptor 144 (predicted)
Olr145_predicted	7055336	0.747531	0.511868	up	1.07959	365331	olfactory receptor 145 (predicted)
Ubqlnl	7055344	0.699985	0.455809	up	1.04645	293287	ubiquilin-like
Olr149_predicted	7055348	0.608795	0.357538	down	1.07715	293289	olfactory receptor 149 (predicted)
Olr150_predicted	7055349	0.511573	0.266563	up	1.09187	405001	olfactory receptor 150 (predicted)
RGD1304579	7055354	0.0618706	0.012449	up	1.27444	308906	similar to 9230105E10Rik protein
Olr156_predicted	7055369	0.199647	0.0651078	up	1.18886	293303	olfactory receptor 156 (predicted)
Olr165_predicted|Olr159_predicted|Olr163_predicted|Olr168_predicted	7055373	0.782016	0.559289	down	1.06884	293312 | 293305 | 293309 | 293315	olfactory receptor 165 (predicted) | olfactory receptor 159 (predicted) | olfactory receptor 163 (predicted) | olfactory receptor 168 (predicted)
Olr167_predicted|Olr161_predicted	7055376	0.63944	0.39125	down	1.05584	293314 | 405364	olfactory receptor 167 (predicted) | olfactory receptor 161 (predicted)
Olr170_predicted	7055377	0.870771	0.709056	up	1.0397	293316	olfactory receptor 170 (predicted)
Olr174_predicted	7055381	0.66873	0.422612	down	1.0587	405914	olfactory receptor 174 (predicted)
Olr175_predicted	7055382	0.658022	0.411622	down	1.09578	405915	olfactory receptor 175 (predicted)
Olr176_predicted	7055383	0.963794	0.900085	down	1.01652	293321	olfactory receptor 176 (predicted)
Olr179_predicted	7055385	0.781968	0.559022	up	1.0403	405294	olfactory receptor 179 (predicted)
Olr180_predicted|Olr184_predicted	7055386	0.908813	0.782655	up	1.02082	293327 | 293329	olfactory receptor 180 (predicted) | olfactory receptor 184 (predicted)
Olr183_predicted|Olr179_predicted|Olr181_predicted	7055388	0.965308	0.903787	down	1.00435	293328 | 405294 | 405916	olfactory receptor 183 (predicted) | olfactory receptor 179 (predicted) | olfactory receptor 181 (predicted)
Olr184_predicted|Olr180_predicted	7055389	0.411022	0.188115	up	1.04443	293329 | 293327	olfactory receptor 184 (predicted) | olfactory receptor 180 (predicted)
Olr192_predicted	7055393	0.938616	0.842709	up	1.01554	365336	olfactory receptor 192 (predicted)
Olr193_predicted	7055395	0.699985	0.455995	up	1.10359	293336	olfactory receptor 193 (predicted)
Olr197_predicted	7055403	0.583699	0.330645	down	1.08556	293339	olfactory receptor 197 (predicted)
Olr201_predicted	7055405	0.879386	0.724229	up	1.02771	293342	olfactory receptor 201 (predicted)
Olr202_predicted	7055408	0.992487	0.971483	up	1.00514	365337	olfactory receptor 202 (predicted)
MGC94288	7055410	0.0204181	0.00232608	up	1.07271	293343	similar to 4632419K20Rik protein
Prkcdbp	7055418	0.124599	0.0330202	up	1.2193	85332	protein kinase C, delta binding protein
Apbb1	7055421	0.958361	0.887354	up	1.00459	29722	amyloid beta (A4) precursor protein-binding, family B, member 1
Hpx	7055435	0.54342	0.294536	up	1.08551	58917	hemopexin
Trim3	7055438	0.00050841	4.18546e-06	down	1.26512	83616	tripartite motif-containing 3
Arfip2	7055446	0.932339	0.829897	down	1.0075	293344	ADP-ribosylation factor interacting protein 2
RGD1308302	7055461	0.197088	0.0637592	down	1.0683	308911	similar to RIKEN cDNA 1500003O22
Tpp1	7055467	0.440114	0.209454	down	1.07217	83534	tripeptidyl peptidase I
Mrpl17	7055494	0.312708	0.125195	up	1.04224	171061	mitochondrial ribosomal protein L17
Olr205_predicted	7055514	0.421187	0.195602	down	1.04166	405392	olfactory receptor 205 (predicted)
Olr208_predicted	7055519	0.730903	0.493758	up	1.05718	293355	olfactory receptor 208 (predicted)
Olr209_predicted	7055523	0.772297	0.546066	up	1.02838	404995	olfactory receptor 209 (predicted)
Olr211_predicted|Olr213_predicted	7055524	0.812439	0.603625	down	1.05678	293358 | 404994	olfactory receptor 211 (predicted) | olfactory receptor 213 (predicted)
Olr213_predicted|Olr211_predicted	7055526	0.551166	0.301473	down	1.05067	404994 | 293358	olfactory receptor 213 (predicted) | olfactory receptor 211 (predicted)
Olr217_predicted	7055527	0.946172	0.859079	up	1.023	293364	olfactory receptor 217 (predicted)
Olr218_predicted	7055530	0.710653	0.470261	down	1.06401	365340	olfactory receptor 218 (predicted)
Olr219_predicted|Olr220_predicted	7055531	0.832252	0.639302	down	1.02654	293365 | 365341	olfactory receptor 219 (predicted) | olfactory receptor 220 (predicted)
Olr221_predicted	7055535	0.661482	0.415286	down	1.08964	293367	olfactory receptor 221 (predicted)
Olr222_predicted	7055537	0.885752	0.739806	up	1.01512	293368	olfactory receptor 222 (predicted)
Olr223_predicted	7055539	0.915255	0.797911	down	1.02495	293369	olfactory receptor 223 (predicted)
Olr224_predicted	7055541	0.287074	0.11018	down	1.05643	365342	olfactory receptor 224 (predicted)
Olr226|Olr1496	7055544	0.94136	0.849515	down	1.00366	65140 | 404968	olfactory receptor 226 | olfactory receptor 1496
Olr229_predicted|Olr234_predicted	7055551	0.869377	0.707289	down	1.01585	293373 | 293379	olfactory receptor 229 (predicted) | olfactory receptor 234 (predicted)
Olr232_predicted	7055553	0.807588	0.595034	up	1.06154	405921	olfactory receptor 232 (predicted)
Olr233_predicted	7055554	0.723625	0.487001	up	1.03122	293377	olfactory receptor 233 (predicted)
Cyb5r2	7055597	0.00834175	0.000556903	down	1.40623	365345	cytochrome b5 reductase 2
Olr251_predicted|Olr237_predicted	7055613	0.872553	0.711775	up	1.03284	293394 | 293382	olfactory receptor 251 (predicted) | olfactory receptor 237 (predicted)
Olr239_predicted	7055615	0.883219	0.733624	down	1.03879	293383	olfactory receptor 239 (predicted)
Olr244_predicted	7055618	0.808562	0.596752	up	1.04414	293389	olfactory receptor 244 (predicted)
Olr252_predicted	7055626	0.450873	0.218122	down	1.06623	293398	olfactory receptor 252 (predicted)
Olr255_predicted	7055628	0.790353	0.569896	up	1.05593	405291	olfactory receptor 255 (predicted)
Olr257_predicted	7055631	0.628102	0.379443	down	1.02014	405924	olfactory receptor 257 (predicted)
Olr259_predicted	7055633	0.967104	0.907131	down	1.01609	293402	olfactory receptor 259 (predicted)
Olr262_predicted	7055635	0.09892	0.0241355	down	1.05303	293400	olfactory receptor 262 (predicted)
Olr279_predicted	7055645	0.58343	0.330351	down	1.01752	293429	olfactory receptor 279 (predicted)
LOC499240	7055772	0.935671	0.836667	down	1.01588	499240	similar to predicted gene ICRFP703B1614Q5.5
Tmem41b	7055841	0.57065	0.318763	down	1.04272	361626	transmembrane protein 41B
rnf141	7055914	0.982802	0.946274	up	1.00306	308900	ring finger protein 141
Dkk3	7056040	0.0262907	0.0035563	down	1.13753	171548	dickkopf homolog 3 (Xenopus laevis)
Btbd10	7056128	0.937238	0.839987	down	1.01901	308890	BTB (POZ) domain containing 10
Pth	7056145	0.865137	0.6977	down	1.02184	24694	parathyroid hormone
Rras2	7056205	0.808124	0.595703	up	1.01781	365355	related RAS viral (r-ras) oncogene homolog 2
Copb1	7056218	0.250394	0.0899338	up	1.09953	114023	coatomer protein complex, subunit beta 1
Psma1	7056223	0.860034	0.684591	up	1.01775	29668	proteasome (prosome, macropain) subunit, alpha type 1
Calca	7056254	0.155654	0.0456785	up	1.10413	24241	calcitonin/calcitonin-related polypeptide, alpha
Arl6ip1	7056504	0.34611	0.14542	up	1.03964	293551	ADP-ribosylation factor-like 6 interacting protein 1
Syt17	7056593	0.901754	0.769149	up	1.01409	192189	synaptotagmin XVII
Coq7	7056608	0.621295	0.371557	down	1.03097	25249	demethyl-Q 7
Gp2	7056707	0.488724	0.24813	up	1.06815	171459	glycoprotein 2 (zymogen granule membrane)
Umod	7056709	0.989114	0.960395	up	1.0032	25128	uromodulin
Pdilt	7056718	0.467396	0.230755	down	1.04637	293544	protein disulfide isomerase-like protein of the testis
Thumpd1	7056723	0.833248	0.641153	down	1.02855	309041	THUMP domain containing 1
Igsf6	7056819	0.00325335	0.000120523	up	1.78934	171064	immunoglobulin superfamily, member 6
Arhgap17	7056985	0.921222	0.809806	down	1.01172	63994	Rho GTPase activating protein 17
Gtf3c1	7057092	0.329211	0.134634	down	1.05019	171063	general transcription factor III C 1
Xpo6	7057152	0.921637	0.810505	up	1.00384	293476	exportin 6
Lat	7057171	0.286934	0.110012	up	1.14094	81511	linker for activation of T cells
Nfatc2ip	7057205	0.514899	0.269231	up	1.04667	308983	nuclear factor of activated T-cells, cytoplasmic, calcineurin-dependent 2 interacting protein
Cd19	7057207	0.774706	0.550923	up	1.02839	365367	CD19 antigen
Cln3	7057263	0.00206718	5.10169e-05	down	1.19532	293485	ceroid lipofuscinosis, neuronal 3, juvenile (Batten, Spielmeyer-Vogt disease)
Nupr1	7057283	0.928968	0.823942	down	1.028	113900	nuclear protein 1
Sult1a1	7057289	0.00891807	0.000629447	down	1.60689	83783	sulfotransferase family 1A, phenol-preferring, member 1
Giyd2	7057298	0.12553	0.0334493	down	1.09081	293489	GIY-YIG domain containing 2
Coro1a	7057305	0.148083	0.0422377	up	1.1071	155151	coronin, actin binding protein 1A
Ppp4c	7057320	0.221865	0.0752084	up	1.08511	171366	protein phosphatase 4, catalytic subunit
Aldoa	7057323	0.0891684	0.0209149	up	1.12859	24189	aldolase A
Ccdc95	7057344	0.0093654	0.000684831	down	1.35914	293494	coiled-coil domain containing 95
Taok2	7057365	0.0364715	0.0057916	up	1.05392	64666	TAO kinase 2
Mvp	7057409	0.000371872	2.25855e-06	up	1.38722	64681	major vault protein
RGD1305592	7057412	0.69193	0.44699	down	1.03024	293500	similar to RIKEN cDNA 2900092E17
Kif22	7057437	0.179161	0.055787	up	1.07581	293502	kinesin family member 22
Zg16	7057450	0.263564	0.0966508	down	1.13765	171449	zymogen granule protein 16
Qprt	7057454	0.774706	0.550742	up	1.04237	293504	quinolinate phosphoribosyltransferase
2011-09-01	7057471	0.849206	0.66666	up	1.017	293507	septin 1
Xtp3tpa	7057479	0.303588	0.120039	down	1.12832	192252	XTP3-transactivated protein A
Zfp689	7057539	0.212971	0.0708013	down	1.0459	286996	zinc finger protein 689
Stx1b	7057600	0.0112761	0.000928857	down	1.15966	24923	syntaxin 1B
Vkorc1	7057616	0.00410146	0.000170523	down	1.21147	309004	vitamin K epoxide reductase complex, subunit 1
Prss8	7057619	0.909918	0.787075	down	1.0248	192107	protease, serine, 8 (prostasin)
Prss8|Prss36	7057623	0.886966	0.742265	up	1.03071	192107 | 497040	protease, serine, 8 (prostasin) | protease, serine, 36
Pycard	7057636	0.00519609	0.000261063	up	1.58221	282817	PYD and CARD domain containing
Cox6a2	7057643	0.970807	0.915567	up	1.01035	25278	cytochrome c oxidase, subunit VIa, polypeptide 2
Fgfr2	7057821	0.313853	0.125807	down	1.30134	25022	fibroblast growth factor receptor 2
Cuzd1	7057909	0.791135	0.570843	down	1.04258	117179	CUB and zona pellucida-like domains 1
RGD1305014	7057923	0.284451	0.108528	down	1.11234	309029	similar to RIKEN cDNA 2310057M21
GalNAc4S6ST	7057972	0.036675	0.00585201	down	1.22049	286974	N-acetylgalactosamine 4-sulfate 6-O-sulfotransferase
Oat	7057992	0.0284054	0.00400633	down	1.0964	64313	ornithine aminotransferase
Ctbp2	7058050	0.867366	0.701664	up	1.01461	81717	C-terminal binding protein 2
LOC499279	7058111	0.680245	0.432994	down	1.03386	499279	hypothetical gene supported by BC079265
Uros	7058121	0.686561	0.44071	down	1.04724	309070	uroporphyrinogen III synthase
Clrn3	7058222	0.195885	0.0631211	down	1.10361	309082	clarin 3
Drd1ip	7058589	0.0059877	0.000330556	down	1.34281	192349	dopamine receptor D1 interacting protein
Echs1	7058599	0.572689	0.32107	down	1.03076	140547	enoyl Coenzyme A hydratase, short chain, 1, mitochondrial
Olr286_predicted	7058611	0.5616	0.310544	down	1.09078	365384	olfactory receptor 286 (predicted)
Olr288_predicted	7058619	0.863466	0.691307	down	1.03232	293590	olfactory receptor 288 (predicted)
Olr295_predicted	7058623	0.94963	0.865995	down	1.02478	293595	olfactory receptor 295 (predicted)
Olr297_predicted	7058626	0.872185	0.711264	down	1.03751	293596	olfactory receptor 297 (predicted)
Olr298_predicted	7058628	0.976032	0.929948	down	1.00782	293597	olfactory receptor 298 (predicted)
Olr299_predicted	7058629	0.665657	0.41945	down	1.0235	293598	olfactory receptor 299 (predicted)
Olr303_predicted	7058637	0.997624	0.99216	down	1.00076	293601	olfactory receptor 303 (predicted)
LOC502372	7058648	0.806071	0.592745	down	1.02075	502372
Bet1l	7058663	0.8192	0.618237	up	1.02014	54400	blocked early in transport 1 homolog (S. cerevisiae) like
Cox8b	7058681	0.990554	0.963992	down	1.00298	25250	cytochrome c oxidase, subunit 8B
Ifitm2	7058696	0.0411734	0.0069586	up	1.20433	114709	interferon induced transmembrane protein 2
Ifitm3	7058701	0.00656457	0.00038877	up	2.03756	361673	interferon induced transmembrane protein 3
Rnh1	7058717	0.0149133	0.0014173	down	1.10288	245964	ribonuclease/angiogenin inhibitor 1
Mucdhl	7058761	0.391597	0.176124	up	1.06631	171554	mucin and cadherin like
Sct	7058765	0.83238	0.639665	down	1.03987	24769	secretin
Deaf1	7058768	0.00480495	0.000221051	down	1.12484	83632	deformed epidermal autoregulatory factor 1 (Drosophila)
Cend1	7058782	0.0171977	0.0017864	down	1.42484	361675	cell cycle exit and neuronal differentiation 1
Slc25a22	7058784	0.0236926	0.00297612	down	1.12405	309111	solute carrier family 25 (mitochondrial carrier, glutamate), member 22
Ctsd	7058918	0.172635	0.0527144	up	1.0418	171293	cathepsin D
Igf2	7058955	0.0312238	0.0046382	down	1.68334	24483	insulin-like growth factor 2
Ins2	7058966	0.446032	0.214646	up	1.20953	24506	insulin 2
Th	7059009	0.110503	0.0282241	down	1.30607	25085	tyrosine hydroxylase
Ascl2	7059013	0.9217	0.811495	up	1.01655	24209	achaete-scute complex homolog 2 (Drosophila)
Cdkn1c	7059051	0.860034	0.684548	down	1.02861	246060	cyclin-dependent kinase inhibitor 1C (P57)
Nap1l4	7059057	0.108813	0.0276247	down	1.06107	361684	nucleosome assembly protein 1-like 4
Osbpl5	7059109	0.0166525	0.00169567	down	1.20576	361686	oxysterol binding protein-like 5
Mrgprg	7059146	0.991184	0.96643	up	1.0039	309133	MAS-related GPR, member G
Mrgpre	7059148	0.0105032	0.000825254	down	2.29784	404660	MAS-related GPR, member E
Nadsyn1	7059152	0.297992	0.116599	down	1.11131	353255	NAD synthetase 1
Cttn	7059188	0.564596	0.31369	up	1.03147	60465	cortactin
Fadd	7059249	0.974903	0.927921	down	1.00448	266610	Fas (TNFRSF6)-associated via death domain
Ccnd1	7059293	0.166549	0.0502447	up	1.221	58919	cyclin D1
Rmt1	7059311	0.930061	0.825211	down	1.01722	246306	mammary cancer associated protein RMT-1
Ighmbp2	7059319	0.16349	0.0490075	down	1.07942	29532	immunoglobulin mu binding protein 2
Gal	7059373	0.612245	0.360972	up	1.08586	29141	galanin
Tcirg1	7059399	0.0589136	0.0116718	up	1.25604	293650	T-cell, immune regulator 1, ATPase, H+ transporting, lysosomal V0 protein A3
Aldh3b1	7059414	0.845964	0.661302	down	1.00789	309147	aldehyde dehydrogenase 3 family, member B1
Ndufv1	7059422	0.252912	0.0913053	down	1.06185	293655	NADH dehydrogenase (ubiquinone) flavoprotein 1
Gstp1	7059426	0.863562	0.692338	up	1.01268	24426	glutathione-S-transferase, pi 1
Aip	7059430	0.255946	0.0926177	down	1.13315	282827	aryl-hydrocarbon receptor-interacting protein
Rps6kb2	7059441	0.717541	0.479779	down	1.0349	361696	ribosomal protein S6 kinase, polypeptide 2
Ssh3	7059502	0.57406	0.322075	up	1.05242	365396	slingshot homolog 3 (Drosophila)
Adrbk1	7059508	0.385897	0.171738	down	1.07005	25238	adrenergic receptor kinase, beta 1
Syt12	7059567	0.0831927	0.0188443	down	1.14835	191595	synaptotagmin XII
Rbm4b|Rbm4_predicted	7059602	0.0800368	0.0177944	up	1.22701	474154 | 293663	RNA binding motif protein 4B | RNA binding motif protein 4 (predicted)
Ccs	7059640	0.954788	0.879331	down	1.01005	84485	copper chaperone for superoxide dismutase
Actn3	7059644	0.752851	0.518884	down	1.03697	171009	actinin alpha 3
Npas4	7059690	0.686682	0.441413	down	1.04706	266734	neuronal PAS domain protein 4
Pacs1	7059716	0.00301159	0.000108525	down	1.08704	171444	phosphofurin acidic cluster sorting protein 1
Cst6	7059726	0.0738175	0.0159163	down	1.11675	171096	cystatin E/M
Banf1	7059728	0.0115706	0.00096235	up	1.41315	114087	barrier to autointegration factor 1
Sart1	7059733	0.687279	0.442072	up	1.02298	29678	squamous cell carcinoma antigen recognized by T-cells 1
Tsga10ip	7059741	0.445823	0.214351	down	1.10443	361707	testis specific 10 interacting protein
Htatip	7059778	0.187139	0.0592907	down	1.03516	192218	HIV-1 tat interactive protein, homolog (human)
Sipa1	7059792	0.107378	0.0270654	up	1.28625	361710	signal-induced proliferation-associated gene 1
Ehbp1l1	7059805	0.00569895	0.000306834	up	1.25905	309169	EH domain binding protein 1-like 1
Mtvr2	7059820	0.00564059	0.000295004	down	1.18227	309170	mammary tumor virus receptor 2
Scyl1	7059831	0.00169591	3.43699e-05	down	1.15905	293684	SCY1-like 1 (S. cerevisiae)
Frmd8	7059851	0.0167572	0.00171224	up	1.1878	309172	FERM domain containing 8
Cdc42ep2	7059858	0.660336	0.413949	up	1.04208	309175	CDC42 effector protein (Rho GTPase binding) 2
Pola2	7059866	0.0179206	0.00191356	down	1.12092	85242	polymerase (DNA directed), alpha 2
Capn1	7059891	0.991184	0.966803	up	1.00146	29153	calpain 1
Tm7sf2	7059908	0.691537	0.446388	up	1.0511	293688	transmembrane 7 superfamily member 2
Arl2	7059928	0.00974996	0.000730656	down	1.33839	65142	ADP-ribosylation factor-like 2
Ppp2r5b	7059937	0.96481	0.902553	up	1.00438	309179	protein phosphatase 2, regulatory subunit B (B56), beta isoform
Prdx5	7059973	0.824974	0.627051	down	1.0179	113898	peroxiredoxin 5
Esrra	7059981	0.888924	0.746695	up	1.01552	293701	estrogen related receptor, alpha
Kcnk4	7059998	0.47567	0.237662	down	1.05882	116489	potassium channel, subfamily K, member 4
Vegfb	7060026	0.00231416	6.85381e-05	down	1.47404	89811	vascular endothelial growth factor B
Dnajc4|Vegfb	7060032	0.00198297	4.72935e-05	down	1.2015	361717 | 89811	DnaJ (Hsp40) homolog, subfamily C, member 4 | vascular endothelial growth factor B
Nudt22	7060039	0.0118953	0.00101096	down	1.25317	293703	nudix (nucleoside diphosphate linked moiety X)-type motif 22
Stip1	7060053	0.463261	0.227536	down	1.04758	192277	stress-induced phosphoprotein 1
Mark2	7060100	0.570791	0.319049	down	1.02459	60328	MAP/microtubule affinity-regulating kinase 2
Rtn3	7060124	0.367361	0.15873	up	1.04191	140945	reticulon 3
Slc22a19	7060147	0.749131	0.514853	up	1.02515	286961	solute carrier family 22 (organic anion transporter), member 19
UST4r	7060156	0.22253	0.0755236	down	1.04509	171397
Ust5r	7060159	0.426146	0.199401	down	1.02896	171398	integral membrane transport protein UST5r
Slc22a9	7060164	0.707567	0.466086	down	1.03534	192273	solute carrier family 22 (organic anion/cation transporter), member 9
Slc3a2	7060180	0.962735	0.895957	down	1.00304	50567	solute carrier family 3 (activators of dibasic and neutral amino acid transport), member 2
Polr2g	7060197	0.105368	0.0262145	down	1.10301	117017	polymerase (RNA) II (DNA directed) polypeptide G
Ttc9c	7060201	0.552751	0.30271	up	1.03367	309196	tetratricopeptide repeat domain 9C
Rom1	7060215	0.6165	0.365845	up	1.06381	309201	rod outer segment membrane protein 1
Scgb1a1	7060224	0.0261388	0.00349362	up	2.46677	25575	secretoglobin, family 1A, member 1 (uteroglobin)
Asrgl1	7060230	0.00964754	0.00071831	down	1.20195	246307	asparaginase like 1
Psbpc1	7060237	0.974439	0.922159	down	1.00195	309203	prostatic steroid binding protein C1
Best1	7060249	0.612248	0.36107	down	1.05295	293735	bestrophin 1
Fads2	7060258	0.810744	0.601444	down	1.00762	83512	fatty acid desaturase 2
Fen1	7060259	0.564596	0.313741	down	1.06956	84490	flap structure-specific endonuclease 1
Dagla	7060298	0.179377	0.0559413	down	1.07659	309207	diacylglycerol lipase, alpha
Iiig9	7060310	0.38142	0.168268	down	1.0881	252958	IIIG9 protein
RGD1309216	7060315	0.00569433	0.000299194	down	1.22764	361726	similar to hypothetical protein FLJ20487
Tmem138	7060322	0.0072344	0.000448679	down	1.22243	361728	transmembrane protein 138
Pga5	7060356	0.767838	0.540397	up	1.05785	60372	pepsinogen 5, group I (pepsinogen A)
Cd5	7060361	0.0844924	0.0192512	up	1.18373	54236	CD5 antigen
Cd6	7060370	0.387528	0.17308	up	1.09052	25752	CD6 antigen
Tmem132a	7060374	0.298291	0.116897	up	1.06673	338474	transmembrane protein 132A
Tmem109	7060382	0.661482	0.415033	down	1.05206	361732	transmembrane protein 109
Zp1	7060392	0.995664	0.987509	up	1.00125	85271	zona pellucida glycoprotein 1
Ccdc86	7060395	0.00277125	9.31905e-05	down	1.24839	293738	coiled-coil domain containing 86
Sp3111	7060455	0.660073	0.413545	up	1.03014	293743	sperm protein 3111
Ms4a6b	7060488	0.0891684	0.0209211	up	1.4069	293749	membrane-spanning 4-domains, subfamily A, member 6B
Stx3	7060526	0.335428	0.138963	up	1.07022	81802	syntaxin 3
Olr318_predicted	7060533	0.863817	0.694535	up	1.02081	309221	olfactory receptor 318 (predicted)
Olr321_predicted	7060551	0.879386	0.724305	down	1.0496	293759	olfactory receptor 321 (predicted)
Olr322_predicted	7060553	0.306821	0.1218	up	1.1303	405036	olfactory receptor 322 (predicted)
Olr323_predicted	7060556	0.904296	0.773756	down	1.0476	293761	olfactory receptor 323 (predicted)
Olr324_predicted	7060561	0.923832	0.814522	down	1.02301	293762	olfactory receptor 324 (predicted)
Olr325_predicted	7060563	0.820607	0.620349	down	1.04355	293763	olfactory receptor 325 (predicted)
Olr326_predicted	7060565	0.774416	0.550046	down	1.04418	293764	olfactory receptor 326 (predicted)
Olr327_predicted	7060568	0.723798	0.487205	up	1.08601	293765	olfactory receptor 327 (predicted)
Olr332_predicted	7060575	0.709981	0.4689	up	1.06383	293769	olfactory receptor 332 (predicted)
Olr334_predicted	7060578	0.511378	0.266399	down	1.02394	405927	olfactory receptor 334 (predicted)
Cntf	7060607	0.0356346	0.00559326	up	1.26147	25707	ciliary neurotrophic factor
Olr341_predicted	7060646	0.967104	0.90744	up	1.01224	405928	olfactory receptor 341 (predicted)
Olr343_predicted	7060648	0.884997	0.738207	down	1.02339	293788	olfactory receptor 343 (predicted)
Olr349_predicted|Olr358_predicted	7060649	0.795242	0.578524	down	1.01981	405393 | 405027	olfactory receptor 349 (predicted) | olfactory receptor 358 (predicted)
Olr358_predicted|Olr349_predicted	7060655	0.236863	0.0832462	down	1.0356	405027 | 405393	olfactory receptor 358 (predicted) | olfactory receptor 349 (predicted)
Olr360_predicted	7060659	0.808476	0.596243	down	1.02405	405026	olfactory receptor 360 (predicted)
Olr377_predicted	7060667	0.917194	0.802933	down	1.02623	293810	olfactory receptor 377 (predicted)
Olr378_predicted	7060669	0.648162	0.401662	down	1.06575	405366	olfactory receptor 378 (predicted)
Olr379_predicted	7060671	0.24066	0.0850759	up	1.18591	293812	olfactory receptor 379 (predicted)
Olr380_predicted	7060674	0.562255	0.311319	up	1.16276	293813	olfactory receptor 380 (predicted)
Olr382_predicted	7060676	0.867985	0.70311	up	1.02305	293815	olfactory receptor 382 (predicted)
Olr383_predicted	7060678	0.844769	0.6593	up	1.03346	293816	olfactory receptor 383 (predicted)
Tle4	7060701	0.823795	0.625166	down	1.02669	25565	transducin-like enhancer of split 4, homolog of Drosophila E(spl)
Psat1	7060776	0.0100679	0.000767894	down	1.6373	293820	phosphoserine aminotransferase 1
Cep78	7060790	0.766598	0.538465	down	1.02077	60347	centrosomal protein 78
Gcnt1	7060881	0.284	0.108167	up	1.15285	64043	glucosaminyl (N-acetyl) transferase 1, core 2
Ostf1	7060925	0.753162	0.519189	down	1.03486	259275	osteoclast stimulating factor 1
Anxa1	7060990	0.263459	0.0965486	up	1.34418	25380	annexin A1
Aldh1a7	7061009	0.190604	0.0606884	down	1.04345	29651	aldehyde dehydrogenase family 1, subfamily A7
Gda	7061051	0.00173691	3.72195e-05	up	1.50798	83585	guanine deaminase
RGD1359158	7061075	0.100915	0.0247278	down	1.57362	361740	similar to RIKEN cDNA 1110059E24
Pip5k1b	7061328	0.0433279	0.00749829	down	1.11763	309419	phosphatidylinositol-4-phosphate 5-kinase, type 1, beta
Fam122a	7061354	0.464023	0.228023	down	1.09836	309420	family with sequence similarity 122A
Foxd4|Pgm5_predicted|LOC687552	7061384	0.7312	0.494578	up	1.10499	252886 | 679990 | 687552	forkhead box D4 | phosphoglucomutase 5 (predicted) | similar to phosphoglucomutase 5
Cbwd1	7061389	0.396093	0.179057	down	1.0377	171057	COBW domain containing 1
Rfx3	7061580	0.996265	0.989279	up	1.00036	361746	regulatory factor X, 3 (influences HLA class II expression)
RGD1310039	7061646	0.0468393	0.00839237	down	1.08683	361747	similar to hypothetical protein FLJ10058
Ak3	7061663	0.0810849	0.0181705	down	1.13543	26956	adenylate kinase 3
Insl6	7061697	0.875653	0.717803	up	1.02967	50546	insulin-like 6
Rln1	7061699	0.747304	0.511442	up	1.04021	25616	relaxin 1
Ermp1	7061738	0.155654	0.0456687	up	1.04451	373544	endoplasmic reticulum metallopeptidase 1
Asah2	7061877	0.0206939	0.00237504	down	1.15672	114104	N-acylsphingosine amidohydrolase 2
Sgms1	7061894	0.924634	0.816386	down	1.00925	353229	sphingomyelin synthase 1
RGD1309804	7061984	0.875181	0.715297	up	1.02226	361751	similar to hypothetical protein FLJ11218
Lipa	7062009	0.00880808	0.000616353	down	1.16758	25055	lysosomal acid lipase A
Htr7	7062104	0.237371	0.0835108	down	1.08854	65032	5-hydroxytryptamine (serotonin) receptor 7
Ankrd1	7062121	0.197168	0.0638291	up	1.13545	27064	ankyrin repeat domain 1 (cardiac muscle)
Ppp1r3c	7062159	0.200122	0.0653217	down	1.10954	309513	protein phosphatase 1, regulatory (inhibitor) subunit 3C
Ide	7062187	0.530408	0.281964	up	1.047	25700	insulin degrading enzyme
Cyp26a1	7062218	0.939424	0.844003	up	1.01133	154985	cytochrome P450, family 26, subfamily A, polypeptide 1
RGD1309482	7062269	0.527893	0.279861	down	1.0674	365458	similar to chromosome 10 open reading frame 4; similar to putative acid phosphatase F26C11.1
Cyp2c22	7062416	0.99833	0.995065	up	1.00022	171518	cytochrome P450, family 2, subfamily c, polypeptide 22
Pdlim1	7062424	0.148732	0.0425887	up	1.17613	54133	PDZ and LIM domain 1 (elfin)
Tmem10	7062539	0.974439	0.923686	down	1.00449	361757	transmembrane protein 10
Slit1	7062628	0.621295	0.371917	up	1.02966	65047	slit homolog 1 (Drosophila)
Zfyve27	7062809	0.765042	0.535304	up	1.04542	309376	zinc finger, FYVE domain containing 27
Pi4k2a	7062834	0.961655	0.893431	up	1.00294	114554	phosphatidylinositol 4-kinase type 2 alpha
MGC93861	7062863	0.577335	0.325083	down	1.09835	682010	hypothetical protein LOC682010
Scd1	7062917	0.051642	0.00964377	down	1.12764	246074	stearoyl-Coenzyme A desaturase 1
Poll	7063042	0.0366015	0.00583505	down	1.18331	361767	polymerase (DNA directed), lambda
Fgf8	7063103	0.859269	0.682282	up	1.03378	29349	fibroblast growth factor 8
Mgea5	7063113	0.0497867	0.00917376	up	1.09814	154968	meningioma expressed antigen 5 (hyaluronidase)
Kcnip2	7063140	0.908398	0.782036	up	1.01971	56817	Kv channel-interacting protein 2
Pitx3	7063221	0.754339	0.520549	up	1.05455	29609	paired-like homeodomain transcription factor 3
Psd	7063243	0.967104	0.907474	up	1.00563	171381	pleckstrin and Sec7 domain containing
Arl3	7063303	0.0580438	0.0114401	down	1.11081	64664	ADP-ribosylation factor-like 3
Cyp17a1	7063335	0.979237	0.939211	up	1.00559	25146	cytochrome P450, family 17, subfamily a, polypeptide 1
Pcgf6	7063397	0.806071	0.592586	up	1.02793	309457	polycomb group ring finger 6
Fam26b	7063419	0.193613	0.0622475	up	1.21985	294019	family with sequence similarity 26, member B
Obfc1	7063484	0.0145836	0.00135339	down	1.15913	294025	oligonucleotide/oligosaccharide-binding fold containing 1
Xpnpep1	7063816	0.0596365	0.0118723	down	1.07513	170751	X-prolyl aminopeptidase (aminopeptidase P) 1, soluble
Add3	7063839	0.0262926	0.0035629	up	1.10518	25230	adducin 3 (gamma)
Gpam	7063981	0.000542471	4.53154e-06	up	1.21398	29653	glycerol-3-phosphate acyltransferase, mitochondrial
Gucy2g	7063991	0.833967	0.642738	down	1.02161	245708	guanylate cyclase 2g
Gfra1	7064199	0.278337	0.10473	up	1.04343	25454	glial cell line derived neurotrophic factor family receptor alpha 1
Vax1	7064228	0.94136	0.849231	up	1.01558	64571	ventral anterior homeobox containing gene 1
Prlhr	7064316	0.345568	0.144938	up	1.08389	246075	prolactin releasing hormone receptor
RGD1308127	7064324	0.470512	0.233574	up	1.05275	365493	similar to 2700078E11Rik protein
Prdx3	7064375	0.974903	0.927788	up	1.00357	64371	peroxiredoxin 3
RGD1305733	7064438	0.210402	0.0697688	down	1.13599	360459	similar to RIKEN cDNA 2900011O08
Lkap	7064478	0.190724	0.0607501	up	1.09301	170946	limkain b1
Ntan1	7064557	0.760308	0.529086	up	1.05998	360462	N-terminal asparagine amidase
RGD1306568	7064652	0.953021	0.874676	up	1.00948	302890	similar to C530044N13Rik protein
Gspt1	7064697	0.430105	0.202013	down	1.05058	24420	G1 to S phase transition 1
Prm1	7064803	0.383459	0.170041	up	1.14953	24685	protamine 1
Prm2	7064806	0.8192	0.617595	up	1.04439	25345	protamine 2
Prm3	7064809	0.953021	0.875028	up	1.01429	442921	protamine 3
Tnp2	7064811	0.577087	0.324804	down	1.04663	24840	transition protein 2
Socs1	7064815	0.0647261	0.0132758	up	1.38186	252971	suppressor of cytokine signaling 1
Tekt5	7064840	0.827995	0.632123	down	1.02066	363538	tektin 5
Emp2	7064843	0.166549	0.0502349	up	1.11145	360468	epithelial membrane protein 2
Grin2a	7064856	0.0554349	0.0106642	up	1.13292	24409	glutamate receptor, ionotropic, N-methyl D-aspartate 2A
Carhsp1	7064901	0.00923793	0.000663208	up	1.20956	260416	calcium regulated heat stable protein 1
RGD1309459	7065120	0.0133862	0.00119277	down	1.70003	360477	similar to RIKEN cDNA 3930401K13
Anks3	7065154	0.85863	0.681574	down	1.01219	302937	ankyrin repeat and sterile alpha motif domain containing 3
Fam100a	7065178	0.00994856	0.00075638	down	1.35141	302941	family with sequence similarity 100, member A
RGD1310686	7065192	0.0233622	0.00288906	down	1.16583	360480	similar to chromosome 16 open reading frame 5
Crebbp	7065253	0.0161428	0.00160245	down	1.17455	54244	CREB binding protein
Trap1	7065258	0.00840214	0.000566585	down	1.12324	287069	TNF receptor-associated protein 1
Zfp597	7065277	0.881964	0.731078	up	1.01366	266774	zinc finger protein 597
Mefv	7065288	0.0660479	0.0136014	up	1.14717	58923	Mediterranean fever
Olr1373_predicted	7065300	0.436292	0.206314	down	1.15147	287090	olfactory receptor 1373 (predicted)
Prss27	7065457	0.972217	0.918662	down	1.01133	287108	protease, serine 27
Abca3	7065486	0.141645	0.0396671	down	1.07604	302973	ATP-binding cassette, sub-family A (ABC1), member 3
Rnps1	7065524	0.503552	0.259963	up	1.0318	287113	ribonucleic acid binding protein S1
Dci	7065530	0.165494	0.0497483	up	1.08513	29740	dodecenoyl-coenzyme A delta isomerase
Caskin1	7065540	0.0325339	0.00491358	down	1.13619	140722	CASK interacting protein 1
Hagh	7065631	0.213052	0.0708726	down	1.08334	24439	hydroxyacyl glutathione hydrolase
Igfals	7065638	0.866641	0.700616	down	1.07666	79438	insulin-like growth factor binding protein, acid labile subunit
Nme3	7065644	0.000169309	2.86964e-07	down	1.54005	85269	non-metastatic cells 3, protein expressed in
Clcn7	7065661	0.00233627	7.01447e-05	up	1.15672	29233	chloride channel 7
Tpsb2	7065727	0.832407	0.639925	down	1.02958	29268	tryptase beta 2
Tpsg1	7065739	0.829434	0.633834	up	1.04712	302990	tryptase gamma 1
Tekt4	7065757	0.840665	0.652926	down	1.03266	302991	tektin 4
Narfl	7065792	0.818127	0.613496	up	1.01373	360496	nuclear prelamin A recognition factor-like
Fbxl16	7065802	0.0406329	0.00681806	down	1.18104	494223	F-box and leucine-rich repeat protein 16
RGD1307381	7065811	0.0294015	0.00419666	down	1.21676	360498	similar to RIKEN cDNA 2610003J06
Axin1	7065857	0.0437437	0.00760033	down	1.20138	79257	axin 1
Luc7l	7065872	0.991184	0.96757	up	1.0019	360503	LUC7-like (S. cerevisiae)
Il9r	7065922	0.892119	0.754305	up	1.02863	24500	interleukin 9 receptor
Fam44b	7065963	0.812596	0.604823	up	1.01552	287173	family with sequence similarity 44, member B
Stc2	7065980	0.734949	0.498468	up	1.02629	63878	stanniocalcin 2
Nkx2-5	7065992	0.718001	0.480383	up	1.05848	114109	NK2 transcription factor related, locus 5 (Drosophila)
Dusp1	7066011	0.771952	0.5456	down	1.14336	114856	dual specificity phosphatase 1
Stk10	7066057	0.00952244	0.000702984	down	1.16576	29398	serine/threonine kinase 10
Kcnmb1	7066168	0.918571	0.806141	up	1.01819	29747	potassium large conductance calcium-activated channel, subfamily M, beta member 1
Lcp2	7066185	0.0138518	0.00126108	up	1.58513	155918	lymphocyte cytosolic protein 2
Slit3	7066232	0.505453	0.261355	down	1.04639	83467	slit homolog 3 (Drosophila)
Nudcd2	7066542	0.0563138	0.0109492	down	1.19794	287199	NudC domain containing 2
Gabrb2	7066618	0.0101132	0.000778141	down	1.21625	25451	gamma-aminobutyric acid (GABA-A) receptor, subunit beta 2
Il12b	7066739	0.700684	0.457481	up	1.06551	64546	interleukin 12b
Ebf1	7066764	0.284174	0.108299	down	1.12361	116543	early B-cell factor 1
Enth	7066848	0.899605	0.765644	down	1.00795	360515	enthoprotin
LOC497888	7066937	0.767838	0.540558	down	1.0302	497888
Havcr1	7066963	0.0362935	0.00574566	up	1.10241	286934	hepatitis A virus cellular receptor 1
Gnb2l1	7067058	0.0136036	0.00122696	up	1.12081	83427	guanine nucleotide binding protein (G protein), beta polypeptide 2 like 1
Ifi47	7067089	0.000783467	7.88045e-06	up	3.60137	246208	interferon gamma inducible protein 47
Olr1386_predicted	7067098	0.368717	0.159686	up	1.14861	287237	olfactory receptor 1386 (predicted)
Mgat1	7067118	0.334969	0.13857	up	1.12551	81519	mannoside acetylglucosaminyltransferase 1
Olr1387_predicted	7067120	0.1377	0.038424	down	1.46861	287241	olfactory receptor 1387 (predicted)
Olr1388_predicted	7067123	0.662623	0.416506	down	1.13214	405066	olfactory receptor 1388 (predicted)
Olr1389_predicted	7067125	0.872852	0.71223	down	1.05504	287240	olfactory receptor 1389 (predicted)
Olr1391_predicted	7067144	0.808562	0.596966	up	1.03826	405983	olfactory receptor 1391 (predicted)
Olr1392_predicted	7067146	0.926873	0.819248	down	1.02036	405984	olfactory receptor 1392 (predicted)
Olr1393_predicted	7067149	0.845964	0.661511	down	1.0385	363585	olfactory receptor 1393 (predicted)
Olr1394_predicted|Olr1396_predicted|Olr1395_predicted	7067151	0.599024	0.347521	down	1.05272	405985 | 405987 | 405986	olfactory receptor 1394 (predicted) | olfactory receptor 1396 (predicted) | olfactory receptor 1395 (predicted)
Olr1395_predicted	7067153	0.863562	0.69223	down	1.04445	405986	olfactory receptor 1395 (predicted)
Olr1396_predicted|Olr1394_predicted|Olr1395_predicted	7067156	0.440363	0.209732	down	1.02639	405987 | 405985 | 405986	olfactory receptor 1396 (predicted) | olfactory receptor 1394 (predicted) | olfactory receptor 1395 (predicted)
Olr1397_predicted	7067157	0.621497	0.372413	up	1.05736	405988	olfactory receptor 1397 (predicted)
Olr1398	7067158	0.851707	0.670332	down	1.02339	287245	olfactory receptor 1398
Olr1399_predicted|Olr1400_predicted|Olr1401_predicted	7067162	0.00455702	0.00020512	up	1.21985	405990 | 405991 | 287247	olfactory receptor 1399 (predicted) | olfactory receptor 1400 (predicted) | olfactory receptor 1401 (predicted)
Olr1400_predicted|Olr1399_predicted|Olr1401_predicted	7067166	0.915587	0.798866	down	1.0274	405991 | 405990 | 287247	olfactory receptor 1400 (predicted) | olfactory receptor 1399 (predicted) | olfactory receptor 1401 (predicted)
Olr1401_predicted	7067170	0.85549	0.676417	up	1.08144	287247	olfactory receptor 1401 (predicted)
Flt4	7067174	0.998586	0.996038	down	1.00028	114110	FMS-like tyrosine kinase 4
Scgb3a1	7067186	0.663417	0.417407	down	1.09414	338418	secretoglobin, family 3A, member 1
Gfpt2	7067195	0.0945878	0.0227515	up	1.31222	360518	glutamine-fructose-6-phosphate transaminase 2
Mapk9	7067200	0.0875461	0.0202557	down	1.0746	50658	mitogen-activated protein kinase 9
Hnrph1	7067284	0.638428	0.390206	up	1.03197	140931	heterogeneous nuclear ribonucleoprotein H1
Grm6	7067335	0.952297	0.872193	up	1.01191	24419	glutamate receptor, metabotropic 6
Olr1404	7067350	0.981811	0.944624	up	1.00597	405065	olfactory receptor 1404
Olr1405_predicted	7067352	0.909918	0.786974	down	1.03727	405386	olfactory receptor 1405 (predicted)
Olr1406_predicted	7067356	0.709948	0.468686	up	1.08044	405064	olfactory receptor 1406 (predicted)
Olr1407_predicted	7067358	0.781517	0.558605	up	1.07441	287262	olfactory receptor 1407 (predicted)
	7067359	0.809753	0.599161	down	1.15028
Olr1409_predicted	7067361	0.765042	0.535423	up	1.09468	287259	olfactory receptor 1409 (predicted)
Olr1410_predicted	7067364	0.79081	0.570322	up	1.03317	405062	olfactory receptor 1410 (predicted)
Olr1411_predicted	7067367	0.545379	0.296182	down	1.05525	405061	olfactory receptor 1411 (predicted)
Zfp354a	7067370	0.624646	0.375468	down	1.03281	24522	zinc finger protein 354A
Clk4	7067386	0.397616	0.179842	up	1.09132	287269	CDC like kinase 4
Col23a1	7067406	0.0344723	0.00533778	down	1.19162	353303	procollagen, type XXIII, alpha 1
Sar1b	7067435	0.0429523	0.00741525	down	1.24849	287276	SAR1 gene homolog B (S. cerevisiae)
Cdkn2aipnl	7067450	0.00277125	9.42763e-05	down	1.31365	287278	CDKN2A interacting protein N-terminal like
Cdkl3	7067465	0.00899434	0.000635919	down	1.32751	60396	cyclin-dependent kinase-like 3
Skp1a	7067495	0.974439	0.923074	down	1.00398	287280	S-phase kinase-associated protein 1A
Vdac1	7067512	0.328046	0.133873	down	1.12677	83529	voltage-dependent anion channel 1
Gdf9	7067560	0.494357	0.252625	down	1.13599	59304	growth differentiation factor 9
Il5	7067589	0.760028	0.528615	down	1.0675	24497	interleukin 5
Irf1	7067595	0.00318443	0.000116428	up	2.16589	24508	interferon regulatory factor 1
Acsl6	7067637	0.320182	0.128964	down	1.06597	117243	acyl-CoA synthetase long-chain family member 6
Gpx3	7067691	0.108315	0.0274459	down	1.16213	64317	glutathione peroxidase 3
Gm2a	7067702	0.649124	0.402756	up	1.07804	282838	GM2 ganglioside activator protein
Slc36a1	7067711	0.039417	0.00651383	up	1.02673	155205	solute carrier family 36 (proton/amino acid symporter), member 1
Mfap3	7067790	0.859518	0.682828	down	1.01705	287299	microfibrillar-associated protein 3
Galnt10	7067802	0.72161	0.484422	up	1.02891	170501	UDP-N-acetyl-alpha-D-galactosamine:polypeptide N-acetylgalactosaminyltransferase 10
Cnot8	7067839	0.689931	0.44478	up	1.02461	363603	CCR4-NOT transcription complex, subunit 8
LOC24906	7067944	0.000248956	7.33681e-07	up	2.07682	24906	RoBo-1
Olr1431_predicted	7067960	0.344912	0.144524	down	1.18604	405054	olfactory receptor 1431 (predicted)
Olr1433_predicted	7067968	0.835585	0.644594	down	1.05215	363606	olfactory receptor 1433 (predicted)
Olr1434_predicted	7067969	0.738197	0.501649	up	1.11826	287322	olfactory receptor 1434 (predicted)
Olr1442_predicted	7067980	0.792829	0.573087	down	1.02591	405051	olfactory receptor 1442 (predicted)
Olr1443_predicted	7067982	0.528278	0.280192	down	1.05365	287331	olfactory receptor 1443 (predicted)
Olr1445_predicted	7067986	0.386389	0.172004	down	1.09844	405307	olfactory receptor 1445 (predicted)
Olr1448_predicted|Olr1435_predicted|Olr1436_predicted|Olr1440_predicted|Olr1442_predicted|Olr1443_predicted	7067993	0.863336	0.690774	down	1.04448	287336 | 405053 | 287324 | 287329 | 405051 | 287331	olfactory receptor 1448 (predicted) | olfactory receptor 1435 (predicted) | olfactory receptor 1436 (predicted) | olfactory receptor 1440 (predicted) | olfactory receptor 1442 (predicted) | olfactory receptor 1443 (predicted)
Olr1449_predicted	7067995	0.769632	0.543308	down	1.01375	405050	olfactory receptor 1449 (predicted)
Olr1450_predicted	7067996	0.884997	0.737945	up	1.07174	405049	olfactory receptor 1450 (predicted)
Olr1451_predicted|Olr1455_predicted|Olr1453_predicted	7067998	0.681268	0.435236	down	1.01778	405306 | 405046 | 405047	olfactory receptor 1451 (predicted) | olfactory receptor 1455 (predicted) | olfactory receptor 1453 (predicted)
Olr1452_predicted	7068000	0.0740662	0.0159969	down	1.27854	405048	olfactory receptor 1452 (predicted)
Olr1453_predicted|Olr1451_predicted|Olr1455_predicted	7068003	0.81574	0.609437	up	1.04613	405047 | 405306 | 405046	olfactory receptor 1453 (predicted) | olfactory receptor 1451 (predicted) | olfactory receptor 1455 (predicted)
Olr1455_predicted	7068007	0.909918	0.784887	down	1.0516	405046	olfactory receptor 1455 (predicted)
Olr1456_predicted	7068008	0.94963	0.865716	down	1.01032	405305	olfactory receptor 1456 (predicted)
	7068012	0.997624	0.99218	down	1.00121
Olr1460_predicted|Olr1457_predicted|Olr1458_predicted|Olr1459_predicted	7068014	0.685024	0.438963	up	1.08915	405044 | 363608 | 287347 | 405045	olfactory receptor 1460 (predicted) | olfactory receptor 1457 (predicted) | olfactory receptor 1458 (predicted) | olfactory receptor 1459 (predicted)
Trim17	7068070	0.700684	0.457409	down	1.02697	64702	tripartite motif-containing 17
M-rip	7068165	0.193143	0.062035	up	1.03819	116504	myosin phosphatase-Rho interacting protein
Lrrc48	7068228	0.00954383	0.000707122	down	1.29424	287371	leucine rich repeat containing 48
Llgl1	7068280	0.438303	0.208327	up	1.05082	54265	lethal giant larvae homolog 1 (Drosophila)
Dhrs7b	7068301	0.365223	0.156983	down	1.19118	287380	dehydrogenase/reductase (SDR family) member 7B
Kcnj12	7068318	0.0450295	0.0079156	down	1.20239	117052	potassium inwardly-rectifying channel, subfamily J, member 12
Aldh3a1	7068331	0.818771	0.616362	down	1.03383	25375	aldehyde dehydrogenase 3 family, member A1
Adora2b	7068434	0.685488	0.439619	down	1.03424	29316	adenosine A2B receptor
Pigl	7068450	0.00171388	3.5896e-05	down	1.23082	192263	phosphatidylinositol glycan anchor biosynthesis, class L
LOC691768	7068470	0.0337831	0.00519426	up	1.33275	691768	similar to thymosin, beta 4
Trpv2	7068475	0.962248	0.895067	up	1.0035	29465	transient receptor potential cation channel, subfamily V, member 2
RGD1311260	7068489	0.911114	0.789943	down	1.00969	303211	hypothetical LOC303211
Pmp22	7068510	0.0610764	0.0122597	down	1.05465	24660	peripheral myelin protein 22
Elac2	7068600	0.482025	0.242063	up	1.02219	282826	elaC homolog 2 (E. coli)
Myh3	7068721	0.822151	0.623083	down	1.02952	24583	myosin, heavy polypeptide 3, skeletal muscle, embryonic
Gas7	7068871	0.00120959	1.81369e-05	up	1.36074	85246	growth arrest specific 7
Rcvrn	7068883	0.633541	0.385263	up	1.07482	140936	recoverin
Stx8	7068900	0.677551	0.430361	down	1.10831	59074	syntaxin 8
Myh10	7068956	0.140845	0.0393888	down	1.10589	79433	myosin, heavy polypeptide 10, non-muscle
Aurkb	7068974	0.244497	0.0869948	up	1.15856	114592	aurora kinase B
LOC497934	7068978	0.363125	0.155317	down	1.11345	497934	similar to hypothetical protein FLJ20014
Vamp2	7068983	0.0233769	0.00291489	down	1.21062	24803	vesicle-associated membrane protein 2
Kcnab3	7069011	0.03017	0.00437939	down	1.23371	58981	potassium voltage-gated channel, shaker-related subfamily, beta member 3
Trp53	7069036	0.83982	0.651449	down	1.05926	24842	transformation related protein 53
Plscr3	7069088	0.0738175	0.0159075	up	1.09378	360549	phospholipid scramblase 3
Gps2	7069136	0.127307	0.0341848	down	1.13632	497941	G protein pathway suppressor 2
Gabarap	7069158	0.999647	0.999526	down	1.00002	58974	gamma-aminobutyric acid receptor associated protein
MGC94192	7069161	0.587904	0.334916	up	1.02904	360550	similar to PHD zinc finger containing protein JUNE1
Dlg4	7069174	0.0239821	0.00303696	down	1.13839	29495	discs, large homolog 4 (Drosophila)
Asgr1	7069188	0.705483	0.463263	up	1.06344	24210	asialoglycoprotein receptor 1
Asgr2	7069195	0.857911	0.680419	down	1.02402	29403	asialoglycoprotein receptor 2
Mgl1	7069201	0.00228782	6.60086e-05	up	1.56499	64195	macrophage galactose N-acetyl-galactosamine specific lectin 1
Arrb2	7069228	0.917194	0.802912	down	1.01051	25388	arrestin, beta 2
Pld2	7069249	0.255731	0.0924779	up	1.12168	25097	phospholipase D2
Rnf167	7069259	0.00414897	0.000175251	down	1.26135	360554	ring finger protein 167
Eno3	7069277	0.0158151	0.00153747	down	1.29533	25438	enolase 3, beta, muscle
Kif1c	7069286	0.0742801	0.0160521	up	1.15074	113886	kinesin family member 1C
Rabep1	7069295	0.419671	0.194695	up	1.05488	54190	rabaptin, RAB GTPase binding effector protein 1
Ggt6	7069429	0.561136	0.309644	up	1.06285	408206	gamma-glutamyl transferase 6
Mybbp1a	7069435	0.938962	0.843475	down	1.00539	60571	MYB binding protein (P160) 1a
Ube2g1	7069450	0.0510077	0.00947286	down	1.15352	64631	ubiquitin-conjugating enzyme E2G 1 (UBC7 homolog, C. elegans)
Atp2a3	7069482	0.86823	0.705008	up	1.01164	25391	ATPase, Ca++ transporting, ubiquitous
P2rx1	7069489	0.594019	0.342254	up	1.05797	25505	purinergic receptor P2X, ligand-gated ion channel, 1
Camkk1	7069492	0.541264	0.291994	down	1.03881	60341	calcium/calmodulin-dependent protein kinase kinase 1, alpha
P2rx5	7069503	0.080361	0.0179304	down	1.08592	113995	purinergic receptor P2X, ligand-gated ion channel, 5
Trpv1	7069515	0.125789	0.0335487	up	1.1128	83810	transient receptor potential cation channel, subfamily V, member 1
Olr1467_predicted|Olr1466_predicted	7069522	0.131268	0.0356299	down	1.08691	287481 | 287480	olfactory receptor 1467 (predicted) | olfactory receptor 1466 (predicted)
Olr1472_predicted|Olr1479_predicted	7069528	0.963638	0.898073	up	1.04412	405286 | 404973	olfactory receptor 1472 (predicted) | olfactory receptor 1479 (predicted)
Olr1488_predicted	7069539	0.703327	0.460739	down	1.06701	404971	olfactory receptor 1488 (predicted)
Olr1490_predicted	7069540	0.795042	0.577889	down	1.0221	404970	olfactory receptor 1490 (predicted)
Olr1501_predicted	7069547	0.38142	0.168243	down	1.12109	404967	olfactory receptor 1501 (predicted)
Olr1505_predicted	7069551	0.600301	0.349067	down	1.06683	287506	olfactory receptor 1505 (predicted)
Olr1511_predicted	7069561	0.860034	0.683714	down	1.0248	287509	olfactory receptor 1511 (predicted)
Olr1512_predicted|Olr1511_predicted|Olr1517_predicted	7069566	0.54342	0.294539	down	1.08889	287511 | 287509 | 287516	olfactory receptor 1512 (predicted) | olfactory receptor 1511 (predicted) | olfactory receptor 1517 (predicted)
Olr1513_predicted|Olr1514_predicted	7069569	0.534475	0.285097	down	1.13064	287513 | 287514	olfactory receptor 1513 (predicted) | olfactory receptor 1514 (predicted)
Olr1515_predicted	7069573	0.363453	0.155634	up	1.1555	405994	olfactory receptor 1515 (predicted)
Olr1516_predicted	7069577	0.244497	0.0869922	up	1.09139	287520	olfactory receptor 1516 (predicted)
Olr1519_predicted	7069578	0.811931	0.60305	down	1.0164	287517	olfactory receptor 1519 (predicted)
Olr1520_predicted|Olr1519_predicted	7069580	0.191811	0.0612356	down	1.14227	404963 | 287517	olfactory receptor 1520 (predicted) | olfactory receptor 1519 (predicted)
Rtn4rl1	7069702	0.120494	0.0315968	down	1.12577	303311	reticulon 4 receptor-like 1
Pitpna	7069733	0.00906882	0.000643381	down	1.30523	29525	phosphatidylinositol transfer protein, alpha
Skip	7069747	0.945825	0.857197	down	1.00632	287533	skeletal muscle and kidney enriched inositol phosphatase
Myo1c	7069754	0.177914	0.0550974	up	1.12627	65261	myosin IC
Crk	7069768	0.0854189	0.0195929	up	1.10046	54245	v-crk sarcoma virus CT10 oncogene homolog (avian)
Ywhae	7069778	0.000248956	9.26271e-07	down	1.36375	29753	tyrosine 3-monooxygenase/tryptophan 5-monooxygenase activation protein, epsilon polypeptide
Dbil5	7069815	0.992013	0.969566	down	1.00385	59116	diazepam binding inhibitor-like 5
Phf12	7069876	0.658564	0.412201	down	1.06104	303274	PHD finger protein 12
Flot2	7069885	0.824974	0.627394	down	1.01637	83764	flotillin 2
Slc46a1	7069943	0.538915	0.289334	down	1.07023	303333	solute carrier family 46, member 1
Vtn	7069952	0.0232726	0.00285977	down	1.91606	29169	vitronectin
Sebox	7069958	0.975762	0.929573	down	1.00825	58922	SEBOX homeobox
Nos2	7069999	0.0380185	0.00618145	up	1.67313	24599	nitric oxide synthase 2, inducible
Nf1	7070041	0.993763	0.975721	up	1.00153	24592	neurofibromatosis 1
Taok1	7070080	0.231736	0.0806308	up	1.12133	286993	TAO kinase 1
Cpd	7070122	0.260009	0.0945287	up	1.05837	25306	carboxypeptidase D
Gosr1	7070128	0.967828	0.909152	up	1.00445	94189	golgi SNAP receptor complex member 1
Centa2	7070177	0.0299229	0.00432903	up	1.36168	56826	centaurin, alpha 2
Rnf135	7070180	0.963794	0.900025	up	1.00608	303350	ring finger protein 135
Cdk5r1	7070239	0.974782	0.92508	down	1.00588	116671	cyclin-dependent kinase 5, regulatory subunit 1 (p35)
Tmem98	7070263	0.493816	0.251926	up	1.0755	303356	transmembrane protein 98
Ccl2	7070338	0.20359	0.066943	up	1.10923	24770	chemokine (C-C motif) ligand 2
Ccl7	7070340	0.1771	0.0546951	up	1.25752	287561	chemokine (C-C motif) ligand 7
Ccl11	7070343	0.786687	0.565158	up	1.0686	29397	chemokine (C-C motif) ligand 11
Lig3	7070380	0.127817	0.0343681	down	1.04324	303369	ligase III, DNA, ATP-dependent
Slfn3	7070419	0.02121	0.00246765	up	1.86216	114247	schlafen 3
Ap2b1	7070443	0.454564	0.221565	down	1.02775	140670	adaptor-related protein complex 2, beta 1 subunit
Ccl4	7070481	0.487412	0.246892	up	1.15561	116637	chemokine (C-C motif) ligand 4
Kal1	7070500	0.9977	0.992385	down	1.00039	171059	Kallmann syndrome 1
LOC360228	7070512	0.985633	0.954237	up	1.00549	360228	WDNM1 homolog
Ddx52	7070533	0.914241	0.796032	down	1.01012	85432	DEAD (Asp-Glu-Ala-Asp) box polypeptide 52
Ap1gbp1	7070546	0.0498675	0.00920678	down	1.09603	84479	AP1 gamma subunit binding protein 1
Acaca	7070578	0.149089	0.0428494	down	1.11249	60581	acetyl-coenzyme A carboxylase alpha
Ube2i	7070614	0.797474	0.581069	up	1.06492	25573	ubiquitin-conjugating enzyme E2I
Ca4	7070623	0.725688	0.488917	down	1.12107	29242	carbonic anhydrase 4
Ptrh2	7070793	0.100707	0.0246525	down	1.12542	287593	peptidyl-tRNA hydrolase 2
RGD1307084|LOC687897|LOC691962	7070814	0.993998	0.980037	down	1.00372	287598 | 687897 | 691962	similar to RIKEN cDNA 1110001A07 gene | hypothetical protein LOC687897 | hypothetical protein LOC691962
2011-09-04	7070847	0.000875638	1.01769e-05	down	1.35127	287606	septin 4
Cuedc1	7070936	0.0165241	0.00166585	down	1.20129	303419	CUE domain containing 1
Coil	7071031	0.119046	0.0310731	down	1.15516	50998	coilin
Trim25	7071036	0.0101132	0.000779975	up	1.30457	494338	tripartite motif-containing 25
Tmem100	7071108	0.0310314	0.00456079	up	1.27822	497979	transmembrane protein 100
Mmd	7071134	0.236295	0.0829317	down	1.14407	303439	monocyte to macrophage differentiation-associated
Tob1	7071308	0.00480861	0.00022205	down	1.21607	170842	transducer of ErbB-2.1
Chad	7071335	0.876263	0.718833	up	1.02793	29195	chondroadherin
Lrrc59	7071340	0.0968708	0.023488	up	1.05234	287633	leucine rich repeat containing 59
Tac4	7071461	0.789175	0.568283	up	1.03836	282829	tachykinin 4
Slc35b1	7071470	0.0557134	0.0107582	up	1.14844	287642	solute carrier family 35, member B1
Gip	7071532	0.955342	0.882335	up	1.00831	25040	gastric inhibitory polypeptide
Snf8	7071534	0.011222	0.000921127	down	1.17436	287645	SNF8, ESCRT-II complex subunit, homolog (S. cerevisiae)
Hoxb7	7071566	0.302198	0.119086	up	1.06406	497985	homeo box B7
Skap1	7071626	0.414648	0.191009	down	1.05963	286975	src family associated phosphoprotein 1
Scrn2	7071672	0.365361	0.157114	up	1.0816	360612	secernin 2
Psmb3	7071756	0.000860481	9.68785e-06	down	1.13182	29676	proteasome (prosome, macropain) subunit, beta type 3
Lasp1	7071769	0.935757	0.836857	up	1.00522	29278	LIM and SH3 protein 1
Crkrs	7071805	0.0716628	0.0153148	down	1.11382	192350	Cdc2-related kinase, arginine/serine-rich
LOC257650	7071815	0.15405	0.0449003	down	1.1624	257650	hippyragranin
Ppp1r1b	7071827	0.0476838	0.00864775	down	1.17829	360616	protein phosphatase 1, regulatory (inhibitor) subunit 1B
Erbb2	7071851	0.0311572	0.00459814	up	1.17901	24337	v-erb-b2 erythroblastic leukemia viral oncogene homolog 2, neuro/glioblastoma derived oncogene homolog (avian)
Grb7	7071868	0.928192	0.820877	down	1.0126	84427	growth factor receptor bound protein 7
Zpbp2	7071880	0.320198	0.129048	down	1.07875	363676	zona pellucida binding protein 2
Psmd3	7071898	0.097132	0.023613	up	1.08712	287670	proteasome (prosome, macropain) 26S subunit, non-ATPase, 3
Csf3	7071906	0.948862	0.863662	up	1.01236	25610	colony stimulating factor 3 (granulocyte)
Thra	7071907	0.00111287	1.48203e-05	down	1.18308	81812	thyroid hormone receptor alpha
Casc3	7071950	0.627896	0.378942	down	1.03193	259170	cancer susceptibility candidate 3
Rapgefl1	7071967	0.111741	0.0286928	down	1.18529	303515	Rap guanine nucleotide exchange factor (GEF)-like 1
Rara	7071980	0.992078	0.970214	up	1.00131	24705	retinoic acid receptor, alpha
Igfbp4	7071991	0.181087	0.0567157	up	1.15621	360622	insulin-like growth factor binding protein 4
Gast	7072105	0.844503	0.658937	up	1.03765	25320	gastrin
Fkbp10	7072116	0.0625781	0.012652	up	1.22732	360627	FK506 binding protein 10
Klhl10	7072121	0.809392	0.598225	down	1.01893	303533	kelch-like 10 (Drosophila)
Cnp	7072132	0.218102	0.0734048	up	1.07414	25275	2',3'-cyclic nucleotide 3' phosphodiesterase
Stat5a	7072166	0.146558	0.0416076	up	1.0612	24918	signal transducer and activator of transcription 5A
Atp6v0a1	7072187	0.371429	0.161477	down	1.02325	29757	ATPase, H+ transporting, lysosomal V0 subunit A1
Hsd17b1	7072215	0.914775	0.79694	down	1.00894	25322	hydroxysteroid (17-beta) dehydrogenase 1
Coasy	7072219	0.054733	0.0104629	down	1.11321	287711	Coenzyme A synthase
Tubg1|Tubg2	7072231	0.0278668	0.00391762	down	1.10587	252921 | 680991	tubulin, gamma 1 | tubulin, gamma 2
Cntnap1	7072241	0.592861	0.340843	down	1.05035	84008	contactin associated protein 1
Ramp2	7072250	0.894315	0.757245	up	1.01615	58966	receptor (calcitonin) activity modifying protein 2
Wnk4	7072269	0.112314	0.028908	down	1.13462	287715	WNK lysine deficient protein kinase 4
Psme3	7072290	0.0918769	0.0218501	down	1.15761	287716	proteaseome (prosome, macropain) 28 subunit, 3
Aoc3	7072299	0.0980181	0.0238637	down	1.2773	29473	amine oxidase, copper containing 3
G6pc	7072308	0.808842	0.597367	down	1.04548	25634	glucose-6-phosphatase, catalytic
Ifi35	7072322	0.0392561	0.00647773	up	1.1655	287719	interferon-induced protein 35
Rnd2	7072329	0.00171388	3.58413e-05	down	1.39847	303553	Rho family GTPase 2
Tmem106a	7072336	0.482171	0.242384	down	1.09403	287722	transmembrane protein 106A
G6pc3	7072410	0.87774	0.72132	down	1.00905	303565	glucose 6 phosphatase, catalytic, 3
LOC303566	7072419	0.963036	0.896812	up	1.00836	303566	E2F1-inducible gene
Rap2ip	7072450	0.586298	0.332913	down	1.03899	303569	Rap2 interacting protein
Grn	7072460	0.0123924	0.00106671	up	1.36241	29143	granulin
Fzd2	7072470	0.907655	0.779858	up	1.03363	64512	frizzled homolog 2 (Drosophila)
RGD1307851	7072504	0.273456	0.102132	up	1.19277	287741	similar to RIKEN cDNA 4933439F11
Nmt1	7072514	0.643721	0.39613	down	1.03187	259274	N-myristoyltransferase 1
Acbd4	7072530	0.454011	0.221084	down	1.04098	303577	acyl-Coenzyme A binding domain containing 4
Hexim1	7072544	0.37727	0.164983	down	1.08643	498008	hexamethylene bis-acetamide inducible 1
Arf2	7072590	0.0445689	0.00779884	up	1.10579	79119	ADP-ribosylation factor 2
Crhr1	7072608	0.85863	0.681603	up	1.03287	58959	corticotropin releasing hormone receptor 1
Mapt	7072614	0.0468393	0.00839328	down	1.11046	29477	microtubule-associated protein tau
Efcab3	7072746	0.192634	0.0617547	down	1.03896	303589	EF-hand calcium binding domain 3
Ace	7072772	0.00145754	2.57628e-05	up	1.54697	24310	angiotensin I converting enzyme (peptidyl-dipeptidase A) 1
Kcnh6	7072801	0.692124	0.4472	down	1.04692	116745	potassium voltage-gated channel, subfamily H (eag-related), member 6
Psmc5	7072834	0.708884	0.467641	up	1.03649	81827	protease (prosome, macropain) 26S subunit, ATPase 5
Tcam1	7072845	0.996032	0.988194	up	1.00118	59305	testicular cell adhesion molecule 1
Ccdc45	7072904	0.614246	0.363014	down	1.0424	287766	coiled-coil domain containing 45
Psmd12	7072991	0.108109	0.0273544	down	1.07909	287772	proteasome (prosome, macropain) 26S subunit, non-ATPase, 12
Apoh	7073093	0.264371	0.0972667	down	1.12713	287774	apolipoprotein H
Axin2	7073136	0.104592	0.0259633	down	1.12208	29134	axin2
Slc16a6	7073202	0.00115511	1.57628e-05	down	1.53776	303772	solute carrier family 16 (monocarboxylic acid transporters), member 6
Map2k6	7073257	0.0301106	0.00436348	down	1.23682	114495	mitogen-activated protein kinase kinase 6
Kcnj16	7073290	0.856186	0.678315	up	1.07053	29719	potassium inwardly-rectifying channel, subfamily J, member 16
Kcnj2	7073296	0.624346	0.375213	up	1.13191	29712	potassium inwardly-rectifying channel, subfamily J, member 2
Sstr2	7073458	0.181122	0.0567486	down	1.149	54305	somatostatin receptor 2
MGC95210	7073473	0.953021	0.874213	up	1.00752	287798	hypothetical LOC287798
Dnaic2	7073553	0.991184	0.967664	down	1.00146	360654	dynein, axonemal, intermediate chain 2
Slc9a3r1	7073613	0.00141398	2.38291e-05	down	1.44766	59114	solute carrier family 9 (sodium/hydrogen exchanger), member 3 regulator 1
Itgb4	7073691	0.0233376	0.00287624	up	1.12343	25724	integrin beta 4
Galr2	7073725	0.00220648	6.0104e-05	up	1.30047	29234	galanin receptor 2
Sphk1	7073734	0.297969	0.116554	up	1.0998	170897	sphingosine kinase 1
Aanat	7073748	0.874786	0.714762	down	1.03338	25120	arylalkylamine N-acetyltransferase
RGD1306284	7073775	0.0252292	0.00331494	down	1.211	287918	similar to RIKEN cDNA 1110005A03
2011-09-09	7073828	0.6165	0.365832	up	1.02439	83788	septin 9
C1qtnf1	7073869	0.263184	0.0964158	up	1.1553	303701	C1q and tumor necrosis factor related protein 1
LOC498029	7073939	0.00204381	4.92396e-05	down	1.3881	498029	similar to RIKEN cDNA A730011L01 gene
Baiap2	7073975	0.0786176	0.0173416	up	1.11569	117542	brain-specific angiogenesis inhibitor 1-associated protein 2
Slc25a10	7074039	0.00577412	0.000311775	down	1.25917	170943	solute carrier family 25 (mitochondrial carrier; dicarboxylate transporter), member 10
Gcgr	7074052	0.285254	0.108921	down	1.13433	24953	glucagon receptor
Npb	7074068	0.600697	0.34951	down	1.08716	259222	neuropeptide B
Slc16a3	7074098	0.0634243	0.0128768	up	1.49665	80878	solute carrier family 16 (monocarboxylic acid transporters), member 3
Tex19	7074125	0.99883	0.997023	down	1.00019	498033	testis expressed gene 19
Uts2r	7074127	0.810744	0.600517	up	1.05734	57305	urotensin 2 receptor
Pla2g10	7074178	0.978943	0.937225	up	1.00582	29359	phospholipase A2, group X
Abcc1|LOC688708	7074202	0.357943	0.152104	down	1.05386	24565 | 688708	ATP-binding cassette, sub-family C (CFTR/MRP), member 1 | similar to ATP-binding cassette, sub-family C (CFTR/MRP), member 1
Nde1	7074219	0.440633	0.210127	down	1.05176	83836	nuclear distribution gene E homolog 1 (A nidulans)
Ciita	7074519	0.0153221	0.00148212	up	1.56557	85483	class II transactivator
Nubp1	7074531	0.00556135	0.000283454	down	1.15949	287042	nucleotide binding protein 1
Atf7ip2	7074553	0.589345	0.336697	down	1.02921	497859	activating transcription factor 7 interacting protein 2
Abat	7074684	0.00134664	2.15202e-05	down	1.40699	81632	4-aminobutyrate aminotransferase
LOC360479	7074896	0.948695	0.863311	down	1.01377	360479	similar to hypothetical protein
Mgrn1	7074904	0.385543	0.171487	down	1.05087	302938	mahogunin, ring finger 1
Hmox2	7074912	0.0127364	0.00110455	down	1.22137	79239	heme oxygenase (decycling) 2
Dnase1	7074943	0.753683	0.519759	up	1.04101	25633	deoxyribonuclease I
Cluap1	7074962	0.0162173	0.00161892	down	1.21015	363544	clusterin associated protein 1
RGD1308915	7074972	0.000579936	4.98797e-06	down	1.17753	363545	similar to RIKEN cDNA 1200013P24
Olr1356	7074986	0.951453	0.869846	down	1.02578	302954	olfactory receptor 1356
Olr1364_predicted	7075000	0.881518	0.729349	down	1.01783	405150	olfactory receptor 1364 (predicted)
Olr1365_predicted	7075002	0.493816	0.251813	down	1.06182	287081	olfactory receptor 1365 (predicted)
Olr1366|Olr1368_predicted|Olr1378_predicted	7075003	0.595325	0.343601	down	1.03406	405335 | 287082 | 287086	olfactory receptor 1366 | olfactory receptor 1368 (predicted) | olfactory receptor 1378 (predicted)
Olr1368_predicted	7075012	0.86823	0.7047	up	1.01265	287082	olfactory receptor 1368 (predicted)
Olr1369_predicted	7075017	0.710653	0.469976	up	1.04105	302958	olfactory receptor 1369 (predicted)
Olr1370	7075019	0.808562	0.596928	down	1.02865	405334	olfactory receptor 1370
Olr1372_predicted	7075022	0.940575	0.84697	down	1.02387	287083	olfactory receptor 1372 (predicted)
Olr1374_predicted	7075026	0.910296	0.787802	down	1.02498	405333	olfactory receptor 1374 (predicted)
Olr1375_predicted	7075028	0.470512	0.233604	down	1.07348	287088	olfactory receptor 1375 (predicted)
Olr1376_predicted	7075030	0.88009	0.726132	down	1.01498	287084	olfactory receptor 1376 (predicted)
Olr1378_predicted|Olr1361|Olr1358_predicted|Olr1368_predicted	7075033	0.148611	0.0424244	down	1.2144	287086 | 287000 | 287077 | 287082	olfactory receptor 1378 (predicted) | olfactory receptor 1361 | olfactory receptor 1358 (predicted) | olfactory receptor 1368 (predicted)
Olr1380_predicted	7075035	0.663103	0.416969	down	1.02606	405148	olfactory receptor 1380 (predicted)
Olr1382_predicted|Olr1381_predicted	7075040	0.279047	0.105031	up	1.16933	287093 | 363549	olfactory receptor 1382 (predicted) | olfactory receptor 1381 (predicted)
Thoc6	7075083	0.0384732	0.00629265	up	1.11457	79227	THO complex 6 homolog (Drosophila)
Tnfrsf12a	7075088	0.0161428	0.00160166	up	1.38191	302965	tumor necrosis factor receptor superfamily, member 12a
Cldn9	7075094	0.891167	0.751234	up	1.03101	287099	claudin 9
Paqr4	7075097	0.0278668	0.00391615	down	1.09265	302967	progestin and adipoQ receptor family member IV
Tceb2	7075138	0.863807	0.693765	up	1.02243	81807	transcription elongation factor B (SIII), polypeptide 2
Tmprss8	7075178	0.698071	0.453719	up	1.07968	287106	transmembrane protease, serine 8 (intestinal)
Pdpk1	7075197	0.324607	0.131788	down	1.07646	81745	3-phosphoinositide dependent protein kinase-1
Amdhd2	7075207	0.683371	0.436904	up	1.04393	302972	amidohydrolase domain containing 2
Atp6v0c	7075212	0.452634	0.219796	up	1.01348	170667	ATPase, H transporting, lysosomal V0 subunit c
Gbl	7075288	0.546793	0.297625	down	1.04174	64226	G protein beta subunit-like
Rab26	7075338	0.801455	0.586868	up	1.03674	171111	RAB26, member RAS oncogene family
Tsc2	7075344	0.538915	0.289408	down	1.02911	24855	tuberous sclerosis 2
Slc9a3r2	7075361	0.000295439	1.32339e-06	down	1.473	116501	solute carrier family 9 (sodium/hydrogen exchanger), member 3 regulator 2
Npw	7075368	0.486657	0.246275	down	1.07635	259224	neuropeptide W
Gfer	7075371	0.421772	0.196027	down	1.07056	27100	growth factor, erv1 (S. cerevisiae)-like (augmenter of liver regeneration)
Tbl3	7075375	0.141041	0.0394667	down	1.08572	287120	transducin (beta)-like 3
Fahd1	7075397	0.757648	0.524404	up	1.03635	302980	fumarylacetoacetate hydrolase domain containing 1
Nubp2	7075398	0.199067	0.064708	down	1.0521	287125	nucleotide binding protein 2
Hn1l	7075416	0.580589	0.327628	up	1.04636	360492	hematological and neurological expressed 1-like
Tmem204	7075436	0.902403	0.770712	up	1.01907	287129	transmembrane protein 204
Tpsab1	7075496	0.928537	0.821519	down	1.01944	54271	tryptase alpha/beta 1
Cacna1h	7075504	0.0171909	0.00178193	down	1.19681	114862	calcium channel, voltage-dependent, T type, alpha 1H subunit
Sstr5	7075519	0.798683	0.582671	up	1.06052	25354	somatostatin receptor 5
Msln	7075566	0.172895	0.0529361	up	1.21836	60333	mesothelin
Haghl	7075573	0.462486	0.226932	down	1.09406	302995	hydroxyacylglutathione hydrolase-like
Metrn	7075592	0.303451	0.119942	up	1.13549	287151	meteorin, glial cell differentiation regulator
Rhot2	7075620	0.918174	0.804704	up	1.00803	287156	ras homolog gene family, member T2
Rab40c	7075700	0.99691	0.990514	down	1.00044	359728
Pigq	7075711	0.102524	0.0251975	down	1.1233	287159	phosphatidylinositol glycan anchor biosynthesis, class Q
RGD1308952|Decr2	7075764	0.0692644	0.0144986	down	1.14496	303002 | 64461	similar to mKIAA0665 protein | 2-4-dienoyl-Coenzyme A reductase 2, peroxisomal
Decr2|RGD1308952	7075780	0.0644131	0.0131556	down	1.16852	64461 | 303002	2-4-dienoyl-Coenzyme A reductase 2, peroxisomal | similar to mKIAA0665 protein
Itfg3	7075793	0.54061	0.291118	down	1.02501	360502	integrin alpha FG-GAP repeat containing 3
LOC287167	7075804	0.262204	0.0955406	up	1.50278	287167	globin, alpha
Hba-a2|LOC360504	7075810	0.503552	0.260006	up	1.14719	25632 | 360504	hemoglobin alpha, adult chain 2 | hemoglobin alpha 2 chain
Hba-a2|LOC360504	7075815	0.646372	0.399561	up	1.08531	25632 | 360504	hemoglobin alpha, adult chain 2 | hemoglobin alpha 2 chain
Mpg	7075822	0.913531	0.79491	up	1.01064	24561	N-methylpurine-DNA glycosylase
Bnip1	7075942	0.133033	0.0364473	down	1.11649	140932	BCL2/adenovirus E1B 19kDa-interacting protein 1
Atp6v0e	7075982	0.250394	0.0899418	up	1.07019	94170	ATPase, H+ transporting, lysosomal V0 subunit E1
Npm1	7076092	0.0598048	0.0119392	up	1.3196	25498	nucleophosmin 1
Gabrp	7076105	0.377974	0.165558	up	1.06033	81658	gamma-aminobutyric acid (GABA-A) receptor, pi
Kcnip1	7076110	0.00915701	0.000652963	down	1.26387	65023	Kv channel-interacting protein 1
Odz2	7076246	0.289897	0.111958	down	1.11216	117242	odd Oz/ten-m homolog 2 (Drosophila)
MGC94725|Mat2b	7076436	0.507208	0.263245	down	1.03483	683630 | 689330	similar to methionine adenosyltransferase II, beta
Hmmr	7076440	0.466379	0.22935	down	1.0992	25460	hyaluronan mediated motility receptor (RHAMM)
Ccng1	7076446	0.0271778	0.00378384	up	1.04992	25405	cyclin G1
Gabrg2	7076487	0.954724	0.878901	down	1.00409	29709	gamma-aminobutyric acid A receptor, gamma 2
Gabra1	7076497	0.00452242	0.000200936	down	1.3448	29705	gamma-aminobutyric acid (GABA-A) receptor, subunit alpha 1
Gabra6	7076511	0.680245	0.433245	down	1.03396	29708	gamma-aminobutyric acid (GABA-A) receptor, subunit alpha 6
Pttg1	7076550	0.485107	0.24502	up	1.12878	64193	pituitary tumor-transforming 1
Fabp6	7076564	0.279779	0.105611	down	1.08721	25440	fatty acid binding protein 6, ileal (gastrotropin)
Ttc1	7076581	0.00869392	0.000606259	down	1.33386	287208	tetratricopeptide repeat domain 1
Adra1b	7076590	0.849562	0.668027	down	1.02411	24173	adrenergic receptor, alpha 1b
Ublcp1	7076631	0.365026	0.156671	down	1.05492	360514	ubiquitin-like domain containing CTD phosphatase 1
Thg1l	7076750	0.432002	0.20354	down	1.03999	303067	tRNA-histidine guanylyltransferase 1-like (S. cerevisiae)
Timd2	7076860	0.633139	0.384406	down	1.04771	287222	T-cell immunoglobulin and mucin domain containing 2
Irgm	7076940	0.00883729	0.000619466	up	2.13189	303090	immunity-related GTPase family, M
Olr1384|Olr1385_predicted|Olr1383_predicted	7076950	0.258604	0.0938613	up	1.24916	405398 | 287236 | 287232	olfactory receptor gene Olr1384 | olfactory receptor 1385 (predicted) | olfactory receptor 1383 (predicted)
	7076953	0.902068	0.77013	down	1.05291
Cnot6	7076972	0.00445427	0.000196203	up	1.26145	287249	CCR4-NOT transcription complex, subunit 6
Sqstm1	7077001	0.774706	0.550893	up	1.01007	113894	sequestosome 1
Ltc4s	7077014	0.946078	0.857799	up	1.01618	114097	leukotriene C4 synthase
Canx	7077026	0.291885	0.11315	up	1.06175	29144	calnexin
Zfp354c	7077092	0.378879	0.166184	down	1.03547	78972	zinc finger protein 354C
Prop1	7077133	0.876927	0.720216	down	1.0321	266738	paired like homeodomain factor 1
LOC497899	7077142	0.0144246	0.00133069	down	1.16898	497899	similar to hypothetical protein 4930503F14
Hnrpab	7077160	0.714571	0.475225	up	1.03375	83498	heterogeneous nuclear ribonucleoprotein A/B
MGC112682|RGD1309011_predicted	7077166	0.677956	0.430822	down	1.055	497900 | 303110	similar to RIKEN cDNA 0610039K22 | similar to RIKEN cDNA 0610039K22 (predicted)
Ube2b	7077260	0.658022	0.411617	up	1.0353	81816	ubiquitin-conjugating enzyme E2B, RAD6 homology (S. cerevisiae)
Hspa4	7077365	0.042275	0.00722668	up	1.09578	266759	heat shock protein 4
Uqcrq	7077390	0.186168	0.0587804	down	1.13546	497902	ubiquinol-cytochrome c reductase, complex III subunit VII
Il4	7077411	0.733411	0.496784	down	1.04047	287287	interleukin 4
Il13	7077416	0.765434	0.536176	up	1.04312	116553	interleukin 13
Rad50	7077420	0.39476	0.178185	down	1.08713	64012	RAD50 homolog (S. cerevisiae)
Slc22a5|LOC303140	7077445	0.90263	0.77117	up	1.01007	29726 | 303140	solute carrier family 22 (organic cation transporter), member 5 | up-regulator of carnitine transporter, OCTN2
Il3	7077483	0.816422	0.611032	up	1.01256	24495	interleukin 3
Anxa6	7077556	0.171158	0.0519466	down	1.0453	79125	annexin A6
Slc36a2	7077571	0.34279	0.143199	down	1.10416	246235	solute carrier family 36 (proton/amino acid symporter), member 2
Fat2	7077590	0.955148	0.88023	down	1.01086	65048	FAT tumor suppressor homolog 2 (Drosophila)
Sparc	7077597	0.704653	0.462168	down	1.01981	24791	secreted acidic cysteine rich glycoprotein
Atox1	7077604	0.106284	0.0266483	up	1.07318	84355	ATX1 (antioxidant protein 1) homolog 1 (yeast)
Glra1	7077611	0.971844	0.918075	down	1.00629	25674	glycine receptor, alpha 1 subunit
Nmur2	7077638	0.70719	0.465693	down	1.0702	64042	neuromedin U receptor 2
Hand1	7077710	0.454011	0.221118	up	1.09275	59112	heart and neural crest derivatives expressed transcript 1
Zfp672	7077793	0.255946	0.0925906	down	1.07296	303165	zinc finger protein 672
Olr1413	7077817	0.483919	0.244186	up	1.10304	252887	olfactory receptor 1413
Olr1414_predicted	7077820	0.436415	0.20682	down	1.10197	405060	olfactory receptor 1414 (predicted)
Olr1415_predicted	7077822	0.990565	0.964542	down	1.00632	405059	olfactory receptor 1415 (predicted)
Olr1416_predicted|Olr1417_predicted|Olr1418_predicted|Olr1423_predicted	7077825	0.928968	0.822834	down	1.03505	287314 | 405368 | 287313 | 287309	olfactory receptor 1416 (predicted) | olfactory receptor 1417 (predicted) | olfactory receptor 1418 (predicted) | olfactory receptor 1423 (predicted)
Olr1417_predicted|Olr1416_predicted|Olr1418_predicted|Olr1423_predicted	7077829	0.201368	0.0660252	down	1.06689	405368 | 287314 | 287313 | 287309	olfactory receptor 1417 (predicted) | olfactory receptor 1416 (predicted) | olfactory receptor 1418 (predicted) | olfactory receptor 1423 (predicted)
Olr1418_predicted|Olr1416_predicted|Olr1422_predicted|Olr1423_predicted	7077831	0.440633	0.210079	down	1.09491	287313 | 287314 | 287310 | 287309	olfactory receptor 1418 (predicted) | olfactory receptor 1416 (predicted) | olfactory receptor 1422 (predicted) | olfactory receptor 1423 (predicted)
Olr1421_predicted	7077838	0.515105	0.269463	down	1.06656	405057	olfactory receptor 1421 (predicted)
Olr1422_predicted|Olr1416_predicted|Olr1418_predicted|Olr1423_predicted	7077839	0.860034	0.684564	up	1.02278	287310 | 287314 | 287313 | 287309	olfactory receptor 1422 (predicted) | olfactory receptor 1416 (predicted) | olfactory receptor 1418 (predicted) | olfactory receptor 1423 (predicted)
Olr1423_predicted	7077841	0.605684	0.354831	up	1.02921	287309	olfactory receptor 1423 (predicted)
Olr1424_predicted|Olr1428_predicted	7077843	0.865137	0.698664	up	1.04662	405056 | 287318	olfactory receptor 1424 (predicted) | olfactory receptor 1428 (predicted)
Olr1425_predicted|Olr1428_predicted	7077846	0.747612	0.512615	up	1.05455	287316 | 287318	olfactory receptor 1425 (predicted) | olfactory receptor 1428 (predicted)
Olr1432_predicted	7077857	0.406213	0.185353	up	1.08308	287321	olfactory receptor 1432 (predicted)
Arf1	7078040	0.518752	0.272188	up	1.02389	64310	ADP-ribosylation factor 1
RGD735194	7078060	0.813873	0.60722	up	1.01647	303183	similar to RIKEN cDNA 1110031B06
Olr1462_predicted	7078082	0.714571	0.475106	up	1.0976	405993	olfactory receptor 1462 (predicted)
Olr1463_predicted	7078087	0.758109	0.524986	up	1.08489	287363	olfactory receptor 1463 (predicted)
Flcn	7078106	0.264956	0.0975141	down	1.04736	303185	folliculin
Cops3	7078117	0.612819	0.36183	down	1.05201	287367	COP9 (constitutive photomorphogenic) homolog, subunit 3 (Arabidopsis thaliana)
Rasd1	7078129	0.120142	0.031461	up	1.21551	64455	RAS, dexamethasone-induced 1
Flii	7078187	0.232246	0.0810332	down	1.02498	287375	flightless I homolog (Drosophila)
Aldh3a2	7078233	0.733419	0.497056	down	1.02859	65183	aldehyde dehydrogenase family 3, subfamily A2
Slc47a1	7078255	0.322519	0.130452	down	1.22844	360539	solute carrier family 47, member 1
Zfp179	7078267	0.401444	0.182118	down	1.08749	24916	zinc finger protein 179
Epn2	7078282	0.324607	0.131921	up	1.04784	60443	epsin 2
Prpsap2	7078326	0.152936	0.0444738	down	1.12615	117272	phosphoribosyl pyrophosphate synthetase-associated protein 2
Akap10_predicted	7078391	0.096284	0.02329	down	1.09445	360540	A kinase (PRKA) anchor protein 10 (predicted)
Myocd	7078672	0.913617	0.795246	down	1.00878	246297	transcription factor myocardin
Zkscan6	7078704	0.436415	0.207011	down	1.07111	303226	zinc finger with KRAB and SCAN domains 6
RGD1309906	7078771	0.291958	0.113249	down	1.06657	287406	similar to RIKEN cDNA 2310004I24 gene
Glp2r	7078806	0.81574	0.609414	up	1.02773	60432	glucagon-like peptide 2 receptor
Ntn1	7078833	0.504019	0.260308	down	1.11968	114523	netrin 1
Ndel1	7078852	0.460787	0.225763	up	1.03981	170845	nuclear distribution gene E-like homolog 1 (A. nidulans)
Odf4	7078864	0.711524	0.471363	down	1.04097	303236	outer dense fiber of sperm tails 4
Alox15b	7078941	0.128039	0.0344434	down	1.11927	266604	arachidonate 15-lipoxygenase, type B
Gucy2e	7078953	0.203656	0.0669895	up	1.16159	79222	guanylate cyclase 2e
Wdr79	7079061	0.0171492	0.00177448	down	1.16236	287432	WD repeat domain 79
Atp1b2	7079070	0.191721	0.0611836	up	1.11146	24214	ATPase, Na+/K+ transporting, beta 2 polypeptide
Shbg	7079080	0.00206718	5.03909e-05	down	1.25027	24775	sex hormone binding globulin
Eif4a1	7079103	0.0826467	0.0186705	up	1.28325	287436	eukaryotic translation initiation factor 4A1
Senp3	7079124	0.965308	0.903744	up	1.00851	303245	SUMO/sentrin specific peptidase 3
Tnfsf13	7079135	0.576094	0.323896	up	1.10095	287437	tumor necrosis factor (ligand) superfamily, member 13
Tnfsf12	7079139	0.00169591	3.46692e-05	down	1.27171	360548	tumor necrosis factor ligand superfamily member 12
Chrnb1	7079189	0.985081	0.951428	up	1.004	24261	cholinergic receptor, nicotinic, beta polypeptide 1 (muscle)
Fgf11	7079195	0.250524	0.0900615	down	1.10097	170632	fibroblast growth factor 11
LOC497938	7079219	0.993998	0.980255	down	1.00182	497938	similar to RIKEN cDNA 4933402P03
Nlgn2	7079228	0.0014722	2.63192e-05	down	1.24493	117096	neuroligin 2
LOC497940	7079240	0.867597	0.702158	down	1.02032	497940	similar to RIKEN cDNA 2810408A11
Slc2a4	7079264	0.880334	0.726871	up	1.01776	25139	solute carrier family 2 (facilitated glucose transporter), member 4
Rai12	7079269	0.0186672	0.00204073	down	1.13864	287446	retinoic acid induced 12
Acadvl	7079283	0.224596	0.076542	down	1.06351	25363	acyl-Coenzyme A dehydrogenase, very long chain
Slc16a13	7079308	0.471207	0.234063	up	1.06578	287451	solute carrier family 16 (monocarboxylic acid transporters), member 13
Alox15	7079351	0.819451	0.618656	up	1.05339	81639	arachidonate 15-lipoxygenase
Cxcl16	7079368	0.00157069	3.00446e-05	up	1.78721	497942	chemokine (C-X-C motif) ligand 16
Chrne	7079388	0.201621	0.0661491	down	1.2197	29422	cholinergic receptor, nicotinic, epsilon polypeptide
Slc25a11	7079393	0.610585	0.359329	down	1.02452	64201	solute carrier family 25 (mitochondrial carrier; oxoglutarate carrier), member 11
Pfn1	7079397	0.00642872	0.000372025	down	1.20999	64303	profilin 1
Nup88	7079457	0.454011	0.220878	down	1.07728	113929	nucleoporin 88
C1qbp	7079469	0.82092	0.621255	down	1.03164	29681	complement component 1, q subcomponent binding protein
Aipl1	7079544	0.865137	0.698782	down	1.03951	59110	aryl hydrocarbon receptor-interacting protein-like 1
Slc13a5	7079584	0.570514	0.318618	down	1.06039	266998	solute carrier family 13 (sodium-dependent citrate transporter), member 5
Tekt1	7079592	0.326544	0.13295	down	1.08151	85270	tektin 1
Cyb5d2	7079651	0.0308193	0.00452589	down	1.18467	303293	cytochrome b5 domain containing 2
Aspa	7079688	0.149844	0.0430846	down	1.2191	79251	aspartoacylase
Olr1468	7079695	0.935484	0.836386	up	1.01041	404977	olfactory receptor 1468
Olr1470	7079701	0.758466	0.526078	down	1.05555	404975	olfactory receptor 1470
Olr1471_predicted	7079703	0.932443	0.830656	up	1.04102	404974	olfactory receptor 1471 (predicted)
Olr1474_predicted	7079713	0.920631	0.809174	down	1.01473	405285	olfactory receptor 1474 (predicted)
Olr1475_predicted	7079715	0.267251	0.0988567	down	1.05278	287487	olfactory receptor 1475 (predicted)
Olr1485_predicted	7079719	0.854711	0.674303	up	1.06208	287489	olfactory receptor 1485 (predicted)
Olr1486_predicted	7079720	0.572095	0.320539	up	1.16436	404972	olfactory receptor 1486 (predicted)
Olr1491_predicted	7079723	0.942655	0.851699	up	1.01288	404969	olfactory receptor 1491 (predicted)
Olr1492_predicted	7079725	0.490385	0.24917	down	1.07794	287496	olfactory receptor 1492 (predicted)
Olr1496|Olr226	7079731	0.867985	0.70301	down	1.02875	404968 | 65140	olfactory receptor 1496 | olfactory receptor 226
Olr1498_predicted	7079734	0.652999	0.406029	up	1.0697	287501	olfactory receptor 1498 (predicted)
Olr1499_predicted	7079735	0.769577	0.542989	down	1.02546	287502	olfactory receptor 1499 (predicted)
Olr1500	7079736	0.372333	0.162092	down	1.04502	405281	olfactory receptor 1500
	7079740	0.871628	0.710493	up	1.0229
Olr1507_predicted	7079742	0.886673	0.740791	down	1.04346	287508	olfactory receptor 1507 (predicted)
Olr1509_predicted	7079750	0.860034	0.684449	up	1.03223	363642	olfactory receptor 1509 (predicted)
Olr1517_predicted	7079762	0.904382	0.774698	up	1.02958	287516	olfactory receptor 1517 (predicted)
Pafah1b1	7079771	0.0223006	0.00266193	up	1.13554	83572	platelet-activating factor acetylhydrolase, isoform Ib, alpha subunit 45kDa
Srr	7079794	0.541676	0.292479	down	1.05771	303306	serine racemase
Serpinf1	7079825	0.0876105	0.0203222	up	1.23156	287526	serine (or cysteine) peptidase inhibitor, clade F, member 1
Serpinf2	7079828	0.985459	0.952825	down	1.00543	287527	serine (or cysteine) peptidase inhibitor, clade F, member 2
Doc2b	7079861	0.803373	0.589302	down	1.02965	81820	double C2, beta
Rph3al	7079865	0.181812	0.0571397	down	1.09684	171123	rabphilin 3A-like (without C2 domains)
Fam101b	7079887	0.904344	0.774276	down	1.01609	287534	family with sequence similarity 101, member B
Pipox	7079926	0.340978	0.142047	down	1.0764	303272	pipecolic acid oxidase
Eral1	7079944	0.226889	0.0779553	down	1.07978	363646	Era (G-protein)-like 1 (E. coli)
Unc119	7079952	0.415364	0.19149	down	1.08747	29402	UNC-119 homolog (C. elegans)
Pigs	7079958	0.314805	0.126341	down	1.09343	303277	phosphatidylinositol glycan anchor biosynthesis, class S
Aldoc	7079963	0.858156	0.681018	down	1.00903	24191	aldolase C
Rab34	7080062	0.013803	0.0012533	down	1.16018	360571	RAB34, member of RAS oncogene family
Tlcd1	7080069	0.00394183	0.000162255	down	1.33876	287472	TLC domain containing 1
Slc13a2	7080078	0.960161	0.891113	down	1.00876	65202	solute carrier family 13 (sodium-dependent dicarboxylate transporter), member 2
LOC303332	7080088	0.242919	0.0861686	down	1.17378	303332
Tnfaip1	7080096	0.330812	0.135742	up	1.05116	287543	tumor necrosis factor, alpha-induced protein 1 (endothelial)
Tmem97	7080099	0.143096	0.0402781	down	1.09769	303330	transmembrane protein 97
Lgals5	7080131	0.529207	0.280941	up	1.12985	25475	lectin, galactose binding, soluble 5
Lgals9	7080134	0.368119	0.159325	down	1.07904	25476	lectin, galactose binding, soluble 9
Omg	7080213	0.00348804	0.000136032	down	1.72319	450224	oligodendrocyte-myelin glycoprotein
Evi2a|LOC688044	7080217	0.448887	0.216618	up	1.13514	685433 | 688044	ecotropic viral integration site 2A | similar to ecotropic viral integration site 2A
Git1	7080291	0.000248956	8.58577e-07	down	1.20867	83709	G protein-coupled receptor kinase interactor 1
Coro6	7080299	0.00150487	2.82066e-05	down	1.45228	245982	coronin, actin binding protein 6
Slc6a4	7080358	0.703389	0.460896	up	1.04031	25553	solute carrier family 6 (neurotransmitter transporter, serotonin), member 4
Blmh	7080367	0.166549	0.0502469	down	1.07685	287552	bleomycin hydrolase
Timm22	7080443	0.107544	0.0271428	down	1.10312	79463	translocase of inner mitochondrial membrane 22 homolog (yeast)
Myo1d	7080488	0.483417	0.243464	up	1.05533	25485	myosin ID
Accn1	7080500	0.0592581	0.0117584	down	1.15631	25364	amiloride-sensitive cation channel 1, neuronal (degenerin)
Rffl	7080610	0.111512	0.0285821	down	1.07511	282844	ring finger and FYVE like domain containing protein
Slfn8	7080663	0.00721003	0.000445121	up	2.16972	303378	schlafen 8
Pex12	7080691	0.993986	0.977753	up	1.00117	116718	peroxisomal biogenesis factor 12
Ccl5	7080732	0.0892356	0.0209532	up	1.3338	81780	chemokine (C-C motif) ligand 5
Ccl9	7080736	0.16999	0.0515114	up	1.84027	360579	chemokine (C-C motif) ligand 9
Ccl6	7080742	0.0250646	0.00328024	up	1.76583	287910	chemokine (C-C motif) ligand 6
Ccl3	7080749	0.765434	0.536218	down	1.16058	25542	chemokine (C-C motif) ligand 3
Tada2l	7080793	0.0244772	0.0031571	down	1.16663	360581	transcriptional adaptor 2 (ADA2 homolog, yeast)-like
Aatf	7080812	0.171383	0.0520996	down	1.08079	114512	apoptosis antagonizing transcription factor
Lhx1	7080819	0.857742	0.680038	down	1.02619	257634	LIM homeobox protein 1
RGD1307935	7080869	0.0252246	0.00331034	down	1.28263	360583	similar to Hypothetical protein MGC18716
Ggnbp2	7080875	0.646372	0.399463	down	1.05028	360584	gametogenetin binding protein 2
Pigw	7080884	0.289395	0.111624	up	1.13796	378774	phosphatidylinositol glycan anchor biosynthesis, class W
Tmem49	7081108	0.214375	0.071659	up	1.08336	192129	transmembrane protein 49
Cltc	7081124	0.094473	0.0226918	up	1.05461	54241	clathrin, heavy polypeptide (Hc)
Dhx40	7081133	0.938616	0.842688	up	1.0088	287595	DEAH (Asp-Glu-Ala-His) box polypeptide 40
Ppm1e	7081192	0.0303698	0.00441576	down	1.18509	360593	protein phosphatase 1E (PP2C domain containing)
Olr1521_predicted	7081233	0.329642	0.135038	up	1.18858	287613	olfactory receptor 1521 (predicted)
Olr1522_predicted	7081235	0.319454	0.128594	down	1.16116	287614	olfactory receptor 1522 (predicted)
Olr1523	7081237	0.231736	0.0806125	down	1.17663	404962	olfactory receptor 1523
Dynll2	7081240	0.115049	0.029779	up	1.08501	140734	dynein light chain LC8-type 2
Rps6kb1	7081292	0.875234	0.715445	up	1.01723	83840	ribosomal protein S6 kinase, 70kDa, polypeptide 1
Akap1	7081342	0.800039	0.584559	down	1.0194	114124	A kinase (PRKA) anchor protein 1
Scpep1	7081350	0.00743616	0.0004681	up	1.35358	114861	serine carboxypeptidase 1
Pctp	7081403	0.0810274	0.0181478	down	1.1353	29510	phosphatidylcholine transfer protein
Kif2b	7081535	0.688071	0.443164	down	1.06717	287624	kinesin family member 2B
Nme2	7081660	0.82945	0.634338	down	1.02384	83782	expressed in non-metastatic cells 2
Nme1	7081667	0.509192	0.264905	down	1.04977	191575	expressed in non-metastatic cells 1
Abcc3	7081718	0.0357604	0.00563448	up	1.28318	140668	ATP-binding cassette, sub-family C (CFTR/MRP), member 3
Cacna1g	7081722	0.9477	0.861503	down	1.01106	29717	calcium channel, voltage-dependent, T type, alpha 1G subunit
Spata20	7081731	0.950731	0.867283	up	1.01186	360604	spermatogenesis associated 20
Xylt2	7081754	0.898378	0.764491	down	1.00922	64134	xylosyltransferase II
Pdk2	7081797	0.389194	0.174195	down	1.06103	81530	pyruvate dehydrogenase kinase, isoenzyme 2
Myst2	7081818	0.105621	0.0264308	down	1.11507	303470	MYST histone acetyltransferase 2
Nxph3	7081846	0.882549	0.73211	down	1.01961	59315	neurexophilin 3
Ngfr	7081853	0.00332291	0.000126703	down	1.13504	24596	nerve growth factor receptor (TNFR superfamily, member 16)
Abi3	7081883	0.0528989	0.00997778	up	1.29486	303476	ABI gene family, member 3
Igf2bp1	7081895	0.91283	0.793366	down	1.01633	303477	insulin-like growth factor 2 mRNA binding protein 1
Snx11	7081975	0.64476	0.397059	up	1.02206	303493	sorting nexin 11
Lrrc46	7082031	0.232225	0.0809022	down	1.11574	287653	leucine rich repeat containing 46
Tbkbp1	7082041	0.540853	0.291445	down	1.04375	266764	TBK1 binding protein 1
Kpnb1	7082052	0.0545146	0.0103984	up	1.09454	24917	karyopherin (importin) beta 1
Snip	7082122	0.100915	0.0247223	down	1.11174	56029	SNAP25-interacting protein
Pip4k2b	7082163	0.916542	0.801253	up	1.00788	89812	phosphatidylinositol-5-phosphate 4-kinase, type II, beta
Rpl23	7082188	0.174599	0.0536692	down	1.1091	29282	ribosomal protein L23
Cacnb1	7082220	0.0233769	0.00290533	down	1.25062	50688	calcium channel, voltage-dependent, beta 1 subunit
Fbxl20	7082251	0.0812113	0.0182086	up	1.10454	64039	F-box and leucine-rich repeat protein 20
Neurod2	7082276	0.854711	0.674217	up	1.03427	54276	neurogenic differentiation 2
Nr1d1	7082318	0.0140845	0.00128862	down	1.24338	252917	nuclear receptor subfamily 1, group D, member 1
Top2a	7082363	0.107698	0.0272113	up	1.34581	360243	topoisomerase (DNA) 2 alpha
Ccr7	7082408	0.621235	0.371312	up	1.08389	287673	chemokine (C-C motif) receptor 7
Krt25	7082441	0.694211	0.450464	down	1.04652	303519	keratin 25
Krt26	7082447	0.808562	0.597024	down	1.02454	407758	keratin 26
Krt27	7082454	0.991184	0.96755	down	1.00209	450229	keratin 27
Krt28	7082458	0.295879	0.115414	down	1.12355	360623	keratin 28
Krt10	7082465	0.876894	0.719881	up	1.0253	450225	keratin 10
Krt12	7082471	0.64041	0.392673	down	1.0377	360625	keratin 12
Krt20	7082479	0.518006	0.271694	up	1.07803	286912	keratin 20
Krt23	7082485	0.582024	0.328921	down	1.0561	287678	keratin 23
Krt39	7082499	0.955148	0.880877	up	1.00702	303523	keratin 39
Krt40	7082504	0.714585	0.475814	down	1.05316	287679	keratin 40
Krt33a|Krt31|Krt33b	7082561	0.965664	0.904521	down	1.01127	303527 | 450228 | 450227	keratin 33A | keratin 31 | keratin 33B
Krt33b|Krt33a	7082564	0.774335	0.549534	up	1.04248	450227 | 303527	keratin 33B | keratin 33A
Krt34	7082569	0.977678	0.93313	up	1.00796	303528	keratin 34
Krt31|Krt33a	7082574	0.992013	0.969398	up	1.00324	450228 | 303527	keratin 31 | keratin 33A
Krt32	7082584	0.710653	0.470106	up	1.05724	450230	keratin 32
Krt35	7082590	0.84653	0.662876	up	1.02228	287697	keratin 35
Krt1-5	7082594	0.833741	0.642162	up	1.037	287698	keratin complex 1, acidic, gene 5
Krt13	7082599	0.602781	0.352176	down	1.07847	287699	keratin 13
Krt15	7082604	0.798683	0.582582	up	1.04296	287700	keratin 15
Krt19	7082611	0.275373	0.103248	down	1.15408	360626	keratin 19
Krt9	7082619	0.608955	0.357966	up	1.04595	266717	keratin 9
Krt14	7082623	0.952192	0.871729	up	1.01487	287701	keratin 14
Ka11	7082629	0.772297	0.546327	up	1.06405	450226	type I keratin KA11
Krt16|Krt14l	7082632	0.711556	0.471729	down	1.06239	303530 | 117266	keratin 16 | keratin 14-like
Krt17	7082635	0.971057	0.916285	up	1.00797	287702	keratin 17
Krt42	7082640	0.973436	0.920522	down	1.00966	450231	keratin 42
Hap1	7082646	0.279566	0.105463	down	1.08587	29430	huntingtin-associated protein 1
Jup	7082656	0.383347	0.169861	down	1.0444	81679	junction plakoglobin
Sc65	7082667	0.872168	0.711144	down	1.02284	59101	synaptonemal complex protein SC65
Nt5c3l	7082672	0.0989879	0.0241717	down	1.1044	360629	5'-nucleotidase, cytosolic III-like
Acly	7082684	0.603648	0.353127	down	1.02459	24159	ATP citrate lyase
Dnajc7	7082695	0.135149	0.0372722	up	1.06688	303536	DnaJ (Hsp40) homolog, subfamily C, member 7
Kcnh4	7082741	0.942517	0.85146	up	1.01529	114032	potassium voltage-gated channel, subfamily H (eag-related), member 4
Hcrt	7082746	0.628314	0.379651	up	1.07053	25723	hypocretin
Stat5b	7082768	0.232225	0.0809256	up	1.06007	25126	signal transducer and activator of transcription 5B
Stat3	7082775	0.000248956	9.57728e-07	up	1.12017	25125	signal transducer and activator of transcription 3
Aarsd1	7082803	0.0109997	0.000891333	down	1.08547	619440	alanyl-tRNA synthetase domain containing 1
Psmc3ip	7082821	0.704387	0.461774	down	1.03995	140938	proteasome (prosome, macropain) 26S subunit, ATPase 3, interacting protein
Becn1	7082845	0.57127	0.319455	up	1.02698	114558	beclin 1, autophagy related
Brca1	7082865	0.152938	0.0444927	down	1.05628	497672	breast cancer 1
Sost	7082900	0.875653	0.717766	up	1.03329	80722	sclerostin
Ppy	7082969	0.983275	0.948043	up	1.00444	24677	pancreatic polypeptide
Pyy	7082970	0.58988	0.337074	down	1.05499	287730	peptide YY (mapped)
Slc4a1	7083011	0.390835	0.175497	up	1.12752	24779	solute carrier family 4 (anion exchanger), member 1
Gfap	7083059	0.000314053	1.5482e-06	up	2.49163	24387	glial fibrillary acidic protein
Dcakd	7083103	0.00301625	0.000109184	down	1.49843	360639	dephospho-CoA kinase domain containing
RGD1359156	7083157	0.0725927	0.0155732	down	1.249	287747	similar to hypothetical protein FLJ25414
Arhgap27	7083177	0.0190572	0.0021244	down	1.15101	303583	Rho GTPase activating protein 27
Plekhm1	7083189	0.0621892	0.0125357	down	1.15166	303584	pleckstrin homology domain containing, family M (with RUN domain) member 1
Gosr2	7083282	0.0748604	0.0162681	up	1.08369	64154	golgi SNAP receptor complex member 2
Nsf	7083305	0.750538	0.516673	up	1.01353	60355	N-ethylmaleimide sensitive fusion protein
Rnf190	7083396	0.227466	0.078181	down	1.08266	303596	ring finger protein 190
Lyk5	7083478	0.00233151	6.97196e-05	down	1.14726	303605	protein kinase LYK5
RGD1308813	7083497	0.135065	0.0372329	up	1.10916	303606	similar to adipocyte-specific protein 4
Ftsj3	7083511	0.505575	0.261582	down	1.02053	303608	FtsJ homolog 3 (E. coli)
Smarcd2	7083515	0.590263	0.337898	down	1.03417	83833	SWI/SNF related, matrix associated, actin dependent regulator of chromatin, subfamily d, member 2
Gh1	7083521	0.86823	0.705342	down	1.02467	24391	growth hormone 1
Cd79b	7083524	0.234799	0.0820943	up	1.1521	171055	CD79B antigen
Scn4a	7083533	0.33744	0.140001	down	1.07001	25722	sodium channel, voltage-gated, type 4, alpha subunit
Icam2	7083542	0.420783	0.195312	up	1.09105	360647	intercellular adhesion molecule 2
Ddx5	7083616	0.0642395	0.0130968	up	1.16209	287765	DEAD (Asp-Glu-Ala-Asp) box polypeptide 5
Cacng1	7083742	0.394138	0.177505	up	1.10459	29658	calcium channel, voltage-dependent, gamma subunit 1
Cacng4	7083746	0.0304865	0.00444791	down	1.17451	140725	calcium channel, voltage-dependent, gamma subunit 4
Cacng5	7083754	0.0336308	0.00515862	down	1.50969	140726	calcium channel, voltage-dependent, gamma subunit 5
Rgs9	7083866	0.627896	0.378836	down	1.05296	29481	regulator of G-protein signaling 9
Amz2	7083901	0.485775	0.245544	down	1.04352	360650	archaelysin family metallopeptidase 2
Gna13	7083916	0.285788	0.109224	down	1.08317	303634	guanine nucleotide binding protein, alpha 13
Abca5	7083984	0.22253	0.0755085	up	1.1057	286970	ATP-binding cassette, sub-family A (ABC1), member 5
Slc39a11	7084162	0.928684	0.821762	up	1.00983	287796	solute carrier family 39 (metal ion transporter), member 11
Grin2c	7084340	0.946145	0.858491	up	1.01558	24411	glutamate receptor, ionotropic, N-methyl D-aspartate 2C
Fdxr	7084348	0.592861	0.340859	down	1.06775	79122	ferredoxin reductase
Hn1	7084425	0.878837	0.722759	up	1.01844	287828	hematological and neurological expressed sequence 1
Mif4gd	7084439	0.985633	0.954489	up	1.00281	360659	MIF4G domain containing
Slc25a19|RGD1561206_predicted	7084449	0.145657	0.0412282	down	1.08983	303676 | 308678	solute carrier family 25 (mitochondrial thiamine pyrophosphate carrier), member 19 | similar to solute carrier family 25 (mitochondrial deoxynucleotide carrier), member 19 (predicted)
Grb2	7084455	0.73783	0.501206	up	1.01071	81504	growth factor receptor bound protein 2
Galk1	7084510	0.437733	0.207844	up	1.06825	287835	galactokinase 1
H3f3b	7084517	0.0875461	0.0202632	up	1.2632	117056	H3 histone, family 3B
Unc13d	7084520	0.163359	0.0489001	up	1.1306	192177	unc-13 homolog D (C. elegans)
Wbp2	7084525	0.00721003	0.000445171	down	1.6442	192645	WW domain binding protein 2
Mrpl38	7084557	0.0236926	0.00298022	down	1.22508	303685	mitochondrial ribosomal protein L38
Acox1	7084614	0.888901	0.746495	up	1.01035	50681	acyl-Coenzyme A oxidase 1, palmitoyl
Exoc7	7084659	0.0409708	0.00690236	down	1.13147	64632	exocyst complex component 7
Prpsap1	7084678	0.721543	0.48429	down	1.0108	64390	phosphoribosyl pyrophosphate synthetase-associated protein 1
Cygb	7084719	0.031807	0.00475264	down	1.20641	170520	cytoglobin
Jmjd6	7084742	0.993998	0.978839	up	1.00078	360665	jumonji domain containing 6
Sfrs2	7084754	0.760308	0.529009	down	1.03105	494445	splicing factor, arginine/serine-rich 2 (SC-35)
Socs3	7084788	0.279253	0.105193	up	1.57906	89829	suppressor of cytokine signaling 3
Timp2	7084878	0.0547577	0.0104742	down	1.12402	29543	tissue inhibitor of metalloproteinase 2
Ddc8	7084885	0.37727	0.165056	down	1.08394	498028	differential display clone 8
Lgals3bp	7084895	0.0270583	0.00374754	up	1.12736	245955	lectin, galactoside-binding, soluble, 3 binding protein
Cant1	7084899	0.947475	0.861011	up	1.00563	246272	calcium activated nucleotidase 1
Nptx1	7084948	0.994723	0.983934	up	1.00088	266777	neuronal pentraxin 1
Nploc4	7085119	0.344764	0.144417	down	1.03835	140639	nuclear protein localization 4 homolog (S. cerevisiae)
P4hb	7085133	0.0149228	0.00142089	up	1.20323	25506	prolyl 4-hydroxylase, beta polypeptide
Arhgdia	7085144	0.0149507	0.00142775	down	1.1892	360678	Rho GDP dissociation inhibitor (GDI) alpha
Pcyt2	7085170	0.0329821	0.00501519	up	1.12902	89841	phosphate cytidylyltransferase 2, ethanolamine
Mafg	7085198	0.296242	0.115628	down	1.0801	64188	v-maf musculoaponeurotic fibrosarcoma oncogene family, protein G (avian)
RGD1307119	7085226	0.668159	0.422028	down	1.06868	303743	hypothetical LOC303743
Csnk1d	7085242	0.00442808	0.000192991	up	1.09608	64462	casein kinase 1, delta
Sectm1b	7085260	0.000314053	1.6349e-06	up	3.88639	287884	secreted and transmembrane 1B
Sectm1a	7085263	0.211904	0.0703438	up	1.20231	287885	secreted and transmembrane 1A
RGD1305007	7085279	0.927616	0.820143	up	1.0125	303749	similar to RIKEN cDNA 1110031I02
LOC619574	7085288	0.285788	0.109229	down	1.04918	619574
Pou1f1	7085524	0.99833	0.993979	up	1.00033	25517	POU domain, class 1, transcription factor 1
Robo1	7085814	0.00145754	2.56216e-05	down	1.3975	58946	roundabout homolog 1 (Drosophila)
Cxadr	7086137	0.344121	0.143981	down	1.25775	89843	coxsackie virus and adenovirus receptor
Ncam2	7086242	0.702994	0.460265	down	1.0443	288280	neural cell adhesion molecule 2
LOC304131	7086516	0.408474	0.186632	up	1.0427	304131	similar to C21ORF7
Olig1	7086734	0.731012	0.494097	up	1.07698	60394	oligodendrocyte transcription factor 1
Itsn1	7086772	0.750538	0.516725	down	1.0332	29491	intersectin 1
Slc5a3	7086799	0.364007	0.156003	up	1.12278	114507	solute carrier family 5 (inositol transporters), member 3
Kcne2	7086823	0.483443	0.243536	up	1.08123	171138	potassium voltage-gated channel, Isk-related subfamily, gene 2
Clic6	7086867	0.136368	0.0377405	up	1.12011	304081	chloride intracellular channel 6
Cbr1	7086934	0.00228217	6.45627e-05	down	1.56777	29224	carbonyl reductase 1
Cbr1	7086951	0.179223	0.0558715	down	1.28213	29224	carbonyl reductase 1
	7086956	0.749826	0.515619	down	1.05231
Dyrk1a	7087018	0.000394332	2.8644e-06	down	1.48994	25255	dual-specificity tyrosine-(Y)-phosphorylation regulated kinase 1A
Kcnj15	7087068	0.863817	0.694116	down	1.03694	170847	potassium inwardly-rectifying channel, subfamily J, member 15
Wrb	7087119	0.70982	0.468407	down	1.0335	288233	tryptophan rich basic protein
LOC304000	7087144	0.897144	0.761664	down	1.01899	304000	cell adhesion molecule JCAM
Pcp4	7087159	0.0596308	0.011854	down	1.07906	25510	Purkinje cell protein 4
Bace2	7087188	0.0019413	4.45466e-05	up	1.2781	288227	beta-site APP-cleaving enzyme 2
Mx2	7087207	0.136907	0.0380916	up	1.1526	286918	myxovirus (influenza virus) resistance 2
Olr1528_predicted	7087316	0.749321	0.515181	down	1.07276	405995	olfactory receptor 1528 (predicted)
Olr1529_predicted	7087318	0.6165	0.365576	down	1.07517	405996	olfactory receptor 1529 (predicted)
Olr1530|Olr1531_predicted	7087321	0.362827	0.155073	down	1.0377	405997 | 405998	olfactory receptor 1530 | olfactory receptor 1531 (predicted)
Olr1531_predicted|Olr1530	7087323	0.656533	0.409498	down	1.09798	405998 | 405997	olfactory receptor 1531 (predicted) | olfactory receptor 1530
Olr1532_predicted|Olr1531_predicted	7087325	0.753755	0.519963	down	1.02249	405999 | 405998	olfactory receptor 1532 (predicted) | olfactory receptor 1531 (predicted)
Olr1538_predicted	7087334	0.541133	0.291718	down	1.03319	363761	olfactory receptor 1538 (predicted)
Olr1540_predicted|Olr1536_predicted	7087337	0.995664	0.987062	up	1.00202	363762 | 288199	olfactory receptor 1540 (predicted) | olfactory receptor 1536 (predicted)
Olr1541_predicted	7087338	0.0943068	0.0226177	down	1.02999	404983	olfactory receptor 1541 (predicted)
Olr1543_predicted	7087342	0.61198	0.360668	down	1.05851	406000	olfactory receptor 1543 (predicted)
Olr1545_predicted|Olr1546_predicted	7087347	0.378519	0.165843	down	1.17984	406001 | 406002	olfactory receptor 1545 (predicted) | olfactory receptor 1546 (predicted)
Olr1546_predicted|Olr1545_predicted	7087349	0.743821	0.508158	down	1.10188	406002 | 406001	olfactory receptor 1546 (predicted) | olfactory receptor 1545 (predicted)
Olr1547_predicted|Olr1546_predicted|Olr1545_predicted	7087350	0.488109	0.247579	down	1.03041	406003 | 406002 | 406001	olfactory receptor 1547 (predicted) | olfactory receptor 1546 (predicted) | olfactory receptor 1545 (predicted)
Olr1548_predicted	7087351	0.981811	0.944392	up	1.00445	406004	olfactory receptor 1548 (predicted)
Olr1549_predicted	7087353	0.38142	0.168239	down	1.04129	288196	olfactory receptor 1549 (predicted)
Olr1551_predicted	7087359	0.938962	0.843462	up	1.0097	404981	olfactory receptor 1551 (predicted)
Olr1558_predicted|Olr1559_predicted	7087366	0.394395	0.177716	down	1.02625	404978 | 288187	olfactory receptor 1558 (predicted) | olfactory receptor 1559 (predicted)
Olr1559_predicted|Olr1558_predicted	7087369	0.977678	0.932996	up	1.00118	288187 | 404978	olfactory receptor 1559 (predicted) | olfactory receptor 1558 (predicted)
Olr1560_predicted	7087373	0.225312	0.0769224	up	1.10947	405383	olfactory receptor 1560 (predicted)
Olr1561_predicted	7087374	0.709981	0.469061	up	1.01873	288186	olfactory receptor 1561 (predicted)
Olr1562_predicted	7087376	0.945005	0.855424	up	1.00438	288185	olfactory receptor 1562 (predicted)
Olr1563_predicted	7087378	0.809392	0.598153	down	1.01027	288184	olfactory receptor 1563 (predicted)
Olr1564_predicted|Olr1562_predicted	7087380	0.797474	0.58121	down	1.00893	288183 | 288185	olfactory receptor 1564 (predicted) | olfactory receptor 1562 (predicted)
St3gal6	7087397	0.226631	0.077728	down	1.12588	304023	ST3 beta-galactoside alpha-2,3-sialyltransferase 6
RGD1309437	7087456	0.0260819	0.003473	down	1.21776	288176	similar to RIKEN cDNA 2610528E23
Tfg	7087533	0.0380036	0.00617131	down	1.14559	360709	Trk-fused gene
Rg9mtd1	7087574	0.0176919	0.00187629	down	1.26409	304012	RNA (guanine-9-) methyltransferase domain containing 1
Alcam	7087722	0.292997	0.113758	up	1.0529	79559	activated leukocyte cell adhesion molecule
Cd96	7087958	0.280095	0.1059	up	1.09705	498079	CD96 antigen
Tagln3	7087986	0.676956	0.429695	up	1.04351	63837	transgelin 3
Cd200	7088040	0.00597181	0.000328233	up	1.21166	24560
Gtpbp8	7088072	0.954724	0.878537	down	1.00749	360714	GTP-binding protein 8 (putative)
Zdhhc23	7088167	0.127209	0.0341365	down	1.14814	363783	zinc finger, DHHC domain containing 23
Gap43	7088250	0.418291	0.19351	up	1.09638	29423	growth associated protein 43
RGD1359380	7088460	0.108241	0.0274142	down	1.08377	303922	similar to hypothetical protein MGC7537
Adprh	7088477	0.263064	0.0963081	down	1.08571	25371	ADP-ribosylarginine hydrolase
Pla1a	7088484	0.00331025	0.000124635	up	1.98688	85311	phospholipase A1 member A
Nr1i2	7088491	0.767838	0.540671	down	1.04425	84385	nuclear receptor subfamily 1, group I, member 2
Eaf2	7088562	0.923026	0.813291	up	1.00683	266787	ELL associated factor 2
Slc15a2	7088565	0.000727476	6.78156e-06	down	1.42736	60577	solute carrier family 15 (H+/peptide transporter), member 2
Dirc2	7088631	0.312036	0.124739	up	1.02924	303902	disrupted in renal carcinoma 2
Pdia5	7088659	0.761267	0.530421	up	1.03697	360722	protein disulfide isomerase-associated 5
Kalrn	7088723	0.146348	0.0415002	down	1.11581	84009	kalirin, RhoGEF kinase
	7088757	0.047626	0.00862572	up	1.28254
Iqcg	7088804	0.197894	0.0641359	down	1.06466	363796	IQ motif containing G
Lrrc33	7088871	0.0311217	0.004584	up	1.34333	303875	leucine rich repeat containing 33
Pak2	7088889	0.282683	0.107495	up	1.03543	29432	p21 (CDKN1A)-activated kinase 2
Ppp1r2	7088936	0.173089	0.0531003	up	1.16387	192361	protein phosphatase 1, regulatory (inhibitor) subunit 2
Centb2	7088946	0.0269042	0.0037034	up	1.15408	619382	centaurin, beta 2
Lsg1	7088973	0.209575	0.0694218	down	1.04392	288029	large subunit GTPase 1 homolog (S. cerevisiae)
Gp5	7089013	0.794412	0.575708	up	1.07531	25259	glycoprotein 5, platelet
Lrrc15	7089018	0.219477	0.0740802	up	1.13303	246296	leucine rich repeat containing 15
Fgf12	7089129	0.0311217	0.00458218	down	1.29545	170630	fibroblast growth factor 12
Uts2d	7089177	0.902633	0.771391	down	1.01181	378939	urotensin 2 domain containing
[truncated: 6,263 more rows]
