# Supplementary material for: Microarray Analysis of Rat Sensory Ganglia after Local Inflammation Implicates Novel Cytokines in Pain
Source: PLoS One. 2012 Jul 16;7(7):e40779. doi: 10.1371/journal.pone.0040779 (PMC3397953; doi:10.1371/journal.pone.0040779)
Supplement: Table S3 — List of primers used in qPCR validation studies and Fig. 1 . (XLSX) [file pone.0040779.s003.xlsx]

## Sheet: Supplemental Table 3 primers
Strong et al., Microarray analysis of DRG inflammation
Supplemental Table 3. List of primers used in qPCR validation studies and Fig. 1
Rat gene symbol	mRNA reference	Forward primer	reverse primer	predicted product size (bp)
Cxcl10	NM_139089	TCTCTGCCTCGTGCTGCTGA	ACTGTGGCGAGTGGCTTCTCT	299
Cxcl11	NM_182952	CAAGCTCGCCTCATAATGCAGACAA	GGGCGGGCGGGATTCCAGTA	292
Cxcl13	NM_001017496	GCCTCCCTCCAGGCCACGGTATT	TGACAGTGGCTTCAGGCAGCTCT	295
Cxcl14	NM_001013137	TGTTCCCGGAAGGGGCCCAA	GGCCGCGGTACCTGGACATG	127
Cxcl16	NM_001017478	AGAGAATCTGCTGGATGTCGGCT	TCTTGGACTGCAACTGGAACCTGA	290
Cxcl9	NM_145672	ATCACTGTGGAGTTCGAGGAACCC	GTTGCAGTTAGGGCTTGGGGCA	131
Il1rn	NM_022194	CGGGATGGAAATCTGCAGGGGAC	CCCAGATTCTGAAGGCTTGCATCTT	131
C3	NM_016994	AGGGAGGTGGTGGCCGACTC	AGCCACTAGCCCCACTCGGG	162
Npy	NM_012614.1	GACAATCCGGGCGAGGACGC	CTTCAAGCCTTGTTCTGGGGGCA	178
Mmp9	NM_031055	CGGAGCACGGGGACGGGTAT	AAGTAAGTGGGGACCACGGCG	178
